# Supplementary material for: Effects of human immunoglobulin A on Cryptococcus neoformans morphology and gene expression
Source: Microbiol Spectr. 2025 Feb 21;13(4):e02008-24. doi: 10.1128/spectrum.02008-24 (PMC11960444; doi:10.1128/spectrum.02008-24)
Supplement: Table S1 — Genes that were significantly overexpressed or repressed in C. neoformans strain H99 after culture with human IgA, IgM, and IgG. [file spectrum.02008-24-s0006.xlsx]

## Sheet: overexpressed in IgA-Control
locus_tag	name	foldchange>2IgA/Sab
CNAG_04877	hypothetical protein	143.915
CNAG_12071	hypothetical RNA	82.661
CNAG_02005	hypothetical protein	58.6916
CNAG_00735	aldehyde dehydrogenase family 7 member A1	55.8733
CNAG_12151	hypothetical RNA	38.7237
CNAG_03199	FAD dependent oxidoreductase	35.5364
CNAG_00247	alpha-aminoadipic semialdehyde synthase	29.0975
CNAG_07827	hypothetical protein	28.9798
CNAG_05676	tyrosine aminotransferase	23.9386
CNAG_06294	hypothetical protein	22.9431
CNAG_12526	hypothetical RNA	20.5081
CNAG_02225	glucan 1,3-beta-glucosidase	19.7169
CNAG_04988	Gly-Xaa carboxypeptidase	18.8223
CNAG_04993	hypothetical protein	17.6829
CNAG_05299	oxidoreductase	17.607
CNAG_12403	hypothetical RNA	15.052
CNAG_03398	solute carrier family 39 (zinc transporter), member 1/2/3	14.7876
CNAG_04357	hypothetical protein	14.7179
CNAG_06374	malate dehydrogenase (oxaloacetate-decarboxylating)(NADP )	14.4784
CNAG_04085	oxidoreductase	14.3558
CNAG_00164	hypothetical protein	13.5571
CNAG_00587	hypothetical protein	12.8875
CNAG_02893	hypothetical protein	12.0857
CNAG_02049	proline dehydrogenase	11.9787
CNAG_02548	cobalamin synthesis protein	11.9475
CNAG_01605	rossman fold oxidoreductase	11.6326
CNAG_05305	hypothetical protein	10.8465
CNAG_06259	MFS transporter, SP family, general alpha glucoside:H symporter	10.7207
CNAG_05329	myo-inositol 2-dehydrogenase	10.667
CNAG_00331	anon-23da protein	10.1799
CNAG_12505	hypothetical RNA	10.1101
CNAG_12461	hypothetical RNA	9.66774
CNAG_07984	hypothetical protein	9.36789
CNAG_02143	hypothetical protein	9.15988
CNAG_12136	hypothetical RNA	9.03995
CNAG_03719	hypothetical protein	8.69002
CNAG_00895	solute carrier family 39 (zinc transporter), member 1/2/3	8.68003
CNAG_01070	class II aldolase/adducin family protein	8.63464
CNAG_12981	hypothetical RNA	8.5972
CNAG_12289	hypothetical RNA	8.43068
CNAG_13048	hypothetical RNA	8.37619
CNAG_05358	hypothetical protein	8.33078
CNAG_07802	class III aminotransferase	7.9171
CNAG_12562	hypothetical RNA	7.83199
CNAG_12691	hypothetical RNA	7.79944
CNAG_01953	hypothetical protein	7.67467
CNAG_05820	tryptophan aminotransferase	7.23987
CNAG_06329	high-affinity nicotinic acid transporter	7.19213
CNAG_06890	membrane transporter	6.92
CNAG_01207	hypothetical protein	6.91288
CNAG_06672	formate dehydrogenase	6.87482
CNAG_12702	hypothetical RNA	6.74238
CNAG_03551	hypothetical protein	6.7282
CNAG_05458	endo-1,3(4)-beta-glucanase	6.52377
CNAG_03011	glycerate-and formate-dehydrogenase	6.43587
CNAG_12845	hypothetical RNA	6.40613
CNAG_04077	hypothetical protein	6.39846
CNAG_06331	hypothetical protein	6.37747
CNAG_00728	dityrosine transporter	6.37336
CNAG_05345	amino acid transporter	6.27088
CNAG_07547	hypothetical protein	6.21002
CNAG_03838	hypothetical protein	6.15
CNAG_03400	oxidoreductase	5.96566
CNAG_06715	hypothetical protein	5.94503
CNAG_04818	hypothetical protein	5.90677
CNAG_12368	hypothetical RNA	5.88661
CNAG_02156	hypothetical protein	5.87295
CNAG_12259	hypothetical RNA	5.82842
CNAG_12330	hypothetical RNA	5.68984
CNAG_13188	hypothetical RNA	5.68865
CNAG_07611	hypothetical protein	5.63311
CNAG_13078	hypothetical RNA	5.52676
CNAG_13139	hypothetical RNA	5.38751
CNAG_04086	hypothetical protein	5.3773
CNAG_07811	hypothetical protein	5.34738
CNAG_13134	hypothetical RNA	5.33838
CNAG_02587	alfa-L-rhamnosidase	5.32418
CNAG_12369	hypothetical RNA	5.3159
CNAG_02337	uracil phosphoribosyltransferase	5.2916
CNAG_07797	transcriptional regulator	5.25561
CNAG_02872	hypothetical protein	5.21079
CNAG_12073	hypothetical RNA	5.18363
CNAG_02592	thioredoxin reductase GliT	5.16606
CNAG_01883	hypothetical protein	5.15063
CNAG_12232	hypothetical RNA	5.12457
CNAG_12381	hypothetical RNA	5.11151
CNAG_01299	hypothetical protein	5.06091
CNAG_12188	hypothetical RNA	5.0396
CNAG_00542	salicylate hydroxylase	5.01268
CNAG_07728	solute carrier family 39 (zinc transporter), member 1/2/3	4.97694
CNAG_12292	hypothetical RNA	4.96846
CNAG_06102	ADP,ATP carrier protein	4.89442
CNAG_13108	hypothetical RNA	4.86829
CNAG_13100	hypothetical RNA	4.86553
CNAG_12630	hypothetical RNA	4.85382
CNAG_06302	hypothetical protein	4.84926
CNAG_04951	3-deoxy-7-phosphoheptulonate synthase	4.81063
CNAG_12716	hypothetical RNA	4.79577
CNAG_13040	hypothetical RNA	4.7761
CNAG_02235	hypothetical protein	4.77262
CNAG_12204	hypothetical RNA	4.73932
CNAG_02966	carboxypeptidase	4.72749
CNAG_00871	hypothetical protein	4.63476
CNAG_12798	hypothetical RNA	4.58923
CNAG_00639	hypothetical protein	4.48103
CNAG_12775	hypothetical RNA	4.45309
CNAG_12942	hypothetical RNA	4.41466
CNAG_01952	aryl-alcohol dehydrogenase	4.39828
CNAG_12335	hypothetical RNA	4.39673
CNAG_00030	D-3-phosphoglycerate dehydrogenase	4.39423
CNAG_06815	hypothetical protein	4.37084
CNAG_12602	hypothetical RNA	4.34878
CNAG_02540	hypothetical protein	4.30037
CNAG_00908	hypothetical protein	4.2858
CNAG_06512	pirin	4.27752
CNAG_12796	hypothetical RNA	4.27551
CNAG_03683	short-chain dehydrogenase/reductase SDR	4.22916
CNAG_00976	carbamoyl-phosphate synthase, small subunit	4.17968
CNAG_12968	hypothetical RNA	4.17894
CNAG_03133	UDP-glucose,sterol transferase	4.14582
CNAG_02253	hypothetical protein	4.14529
CNAG_12874	hypothetical RNA	4.13059
CNAG_07600	beta-glucosidase	4.12542
CNAG_02586	sugar transporter	4.12378
CNAG_02659	hypothetical protein	4.12117
CNAG_00251	hypothetical protein	4.1185
CNAG_12164	hypothetical RNA	4.09883
CNAG_12908	hypothetical RNA	4.08049
CNAG_05302	amine oxidase	4.05563
CNAG_12198	hypothetical RNA	4.04581
CNAG_00123	hypothetical protein	4.02098
CNAG_06786	hypothetical protein	4.00495
CNAG_12010	hypothetical RNA	3.98015
CNAG_03181	hypothetical protein	3.95629
CNAG_06373	mitotic spindle assembly checkpoint protein MAD2B	3.95373
CNAG_05392	specific RNA polymerase II transcription factor	3.94888
CNAG_12311	hypothetical RNA	3.94827
CNAG_12931	hypothetical RNA	3.94206
CNAG_03650	hypothetical protein	3.9386
CNAG_07486	hypothetical protein	3.85434
CNAG_04982	cytosine-purine permease	3.84295
CNAG_13183	hypothetical RNA	3.84142
CNAG_12267	hypothetical RNA	3.84027
CNAG_12620	hypothetical RNA	3.83811
CNAG_12867	hypothetical RNA	3.82326
CNAG_01518	phosphoglycerate mutase	3.80518
CNAG_03243	2-nitropropane dioxygenase	3.79901
CNAG_13075	hypothetical RNA	3.79439
CNAG_04546	multidrug transporter	3.79318
CNAG_12592	hypothetical RNA	3.77895
CNAG_12862	hypothetical RNA	3.766
CNAG_02336	hypothetical protein	3.7629
CNAG_12492	hypothetical RNA	3.76021
CNAG_04756	hypothetical protein	3.75781
CNAG_03696	hypothetical protein	3.75164
CNAG_06911	hypothetical protein	3.71682
CNAG_04911	hypothetical protein	3.6639
CNAG_12203	hypothetical RNA	3.6511
CNAG_05964	poly(3-hydroxybutyrate) depolymerase	3.64797
CNAG_13165	hypothetical RNA	3.63662
CNAG_07531	pyridoxal 5-phosphate synthase, glutaminase subunit Pdx2	3.63414
CNAG_07531	pyridoxal 5-phosphate synthase, glutaminase subunit Pdx2	3.63414
CNAG_12237	hypothetical RNA	3.61977
CNAG_04413	hypothetical protein	3.60924
CNAG_03105	hypothetical protein	3.60201
CNAG_05161	hypothetical protein	3.60028
CNAG_12683	hypothetical RNA	3.56228
CNAG_07803	hypothetical protein	3.55322
CNAG_12774	hypothetical RNA	3.54784
CNAG_04342	hypothetical protein	3.52726
CNAG_01993	hypothetical protein	3.52576
CNAG_05300	mitochondrial carrier protein	3.49974
CNAG_12224	hypothetical RNA	3.47751
CNAG_03733	hypothetical protein	3.47206
CNAG_00597	amino acid transporter	3.46789
CNAG_01759	vacuolar membrane protein	3.46282
CNAG_12303	hypothetical RNA	3.45806
CNAG_07809	hypothetical protein	3.45173
CNAG_02484	peptidyl-prolyl cis-trans isomerase	3.44889
CNAG_04567	drug transporter	3.44478
CNAG_05870	hypothetical protein	3.42775
CNAG_12469	hypothetical RNA	3.42582
CNAG_12575	hypothetical RNA	3.40262
CNAG_01194	hypothetical protein	3.37798
CNAG_00981	hypothetical protein	3.34222
CNAG_06666	starch phosphorylase	3.32088
CNAG_01964	OPT family small oligopeptide transporter	3.28768
CNAG_12491	hypothetical RNA	3.28698
CNAG_07041	hypothetical protein	3.28307
CNAG_12054	hypothetical RNA	3.27656
CNAG_13162	hypothetical RNA	3.2765
CNAG_02043	hypothetical protein	3.27535
CNAG_07505	hypothetical protein	3.19885
CNAG_03386	solute carrier family 25 (mitochondrial carnitine/acylcarnitine transporter), member 20/29	3.18948
CNAG_12873	hypothetical RNA	3.18528
CNAG_03695	hypothetical protein	3.18201
CNAG_05115	sarcosine oxidase	3.18057
CNAG_03141	hypothetical protein	3.17856
CNAG_12561	hypothetical RNA	3.17847
CNAG_12070	hypothetical RNA	3.15704
CNAG_12421	hypothetical RNA	3.15412
CNAG_12035	hypothetical RNA	3.15187
CNAG_12899	hypothetical RNA	3.14973
CNAG_00451	cytoplasmic protein	3.14785
CNAG_05693	hypothetical protein	3.14685
CNAG_02508	hypothetical protein	3.14594
CNAG_03828	aromatic amino acid aminotransferase I	3.13175
CNAG_06785	kynurenine 3-monooxygenase	3.12491
CNAG_12814	hypothetical RNA	3.11007
CNAG_12515	hypothetical RNA	3.10122
CNAG_02011	PQQ enzyme repeat protein	3.0989
CNAG_05015	catalase	3.09443
CNAG_12391	hypothetical RNA	3.07089
CNAG_12937	hypothetical RNA	3.05708
CNAG_05089	hypothetical protein	3.04421
CNAG_06912	hypothetical protein	3.03099
CNAG_04474	monocarboxylic acid transporter	3.02806
CNAG_03294	hypothetical protein	3.02443
CNAG_01272	hypothetical protein	3.0101
CNAG_01076	4-aminobutyrate aminotransferase	3.00578
CNAG_12272	hypothetical RNA	3.00514
CNAG_03746	hypothetical protein	3.00507
CNAG_03924	nit protein 1	3.00442
CNAG_04695	hypothetical protein	2.99018
CNAG_03122	hypothetical protein	2.98597
CNAG_06777	fructosyl amino acid oxidase	2.98342
CNAG_01112	xenobiotic reductase	2.98338
CNAG_12029	hypothetical RNA	2.97878
CNAG_12726	hypothetical RNA	2.9765
CNAG_13121	hypothetical RNA	2.97269
CNAG_12034	hypothetical RNA	2.96824
CNAG_02118	hypothetical protein	2.9451
CNAG_05268	hypothetical protein	2.93771
CNAG_12207	hypothetical RNA	2.93714
CNAG_05426	hypothetical protein	2.91898
CNAG_06653	hypothetical protein	2.90009
CNAG_04103	hypothetical protein	2.89425
CNAG_07928	hypothetical protein	2.89043
CNAG_13034	hypothetical RNA	2.86739
CNAG_02082	DASH complex subunit DAD1	2.86338
CNAG_01994	hypothetical protein	2.86251
CNAG_12721	hypothetical RNA	2.86244
CNAG_04347	aspartate kinase	2.85829
CNAG_06035	alcohol dehydrogenase	2.84903
CNAG_07324	hypothetical protein	2.84247
CNAG_04582	hypothetical protein	2.83582
CNAG_13017	hypothetical RNA	2.8355
CNAG_12929	hypothetical RNA	2.82161
CNAG_03415	hypothetical protein	2.81372
CNAG_02935	malonic semialdehyde reductase	2.81157
CNAG_04707	hypothetical protein	2.80655
CNAG_12525	hypothetical RNA	2.77194
CNAG_00276	hypothetical protein	2.76641
CNAG_12946	hypothetical RNA	2.75254
CNAG_01725	hypothetical protein	2.74417
CNAG_01210	hypothetical protein	2.73845
CNAG_00433	hypothetical protein	2.73385
CNAG_12568	hypothetical RNA	2.7331
CNAG_04891	hypothetical protein	2.73293
CNAG_01336	hypothetical protein	2.73191
CNAG_00032	2,4-dihydroxyhept-2-ene-1,7-dioic acid aldolase	2.73116
CNAG_06503	uridine permease	2.72267
CNAG_12629	hypothetical RNA	2.72067
CNAG_02867	phosphatidylinositol phospholipase C, delta	2.7197
CNAG_13154	hypothetical RNA	2.71864
CNAG_00179	guanine nucleotide-binding protein subunit alpha	2.7167
CNAG_00412	hypothetical protein	2.71429
CNAG_01977	hypothetical protein	2.71302
CNAG_01244	hypothetical protein	2.71273
CNAG_12801	hypothetical RNA	2.7079
CNAG_06910	beta-lactamase	2.70735
CNAG_01714	sulfonate dioxygenase	2.70261
CNAG_12295	hypothetical RNA	2.70051
CNAG_12200	hypothetical RNA	2.69859
CNAG_03050	hypothetical protein	2.69837
CNAG_05321	transposase subfamily	2.69689
CNAG_03910	D-xylose-proton symporter	2.6964
CNAG_12228	hypothetical RNA	2.67775
CNAG_12778	hypothetical RNA	2.66812
CNAG_12301	hypothetical RNA	2.66634
CNAG_12433	hypothetical RNA	2.66361
CNAG_06817	NCS2 family nucleobase:cation symporter-2	2.64614
CNAG_01034	hypothetical protein	2.64422
CNAG_05509	imidazoleglycerol-phosphate dehydratase	2.6432
CNAG_07837	hypothetical protein	2.63485
CNAG_07361	hypothetical protein	2.63237
CNAG_02039	integral membrane protein	2.62332
CNAG_12521	hypothetical RNA	2.62245
CNAG_06491	hypothetical protein	2.62127
CNAG_13007	hypothetical RNA	2.61975
CNAG_12392	hypothetical RNA	2.6175
CNAG_05377	MFS transporter, SP family, solute carrier family 2 (myo-inositol transporter), member 13	2.61668
CNAG_03436	alanine transaminase	2.60925
CNAG_06801	hypothetical protein	2.59962
CNAG_03211	hypothetical protein	2.59775
CNAG_05803	exo-beta-1,3-glucanase	2.59762
CNAG_12060	hypothetical RNA	2.59288
CNAG_13033	hypothetical RNA	2.59246
CNAG_00452	isovaleryl-CoA dehydrogenase	2.59078
CNAG_01719	hypothetical protein	2.58696
CNAG_05913	alpha-glucosidase	2.58625
CNAG_00930	argininosuccinate synthase	2.58465
CNAG_05258	glucose-methanol-choline oxidoreductase	2.58433
CNAG_00430	hypothetical protein	2.5821
CNAG_03642	hypothetical protein	2.57442
CNAG_12322	hypothetical RNA	2.5741
CNAG_07962	hypothetical protein	2.55903
CNAG_02283	glucoamylase	2.55657
CNAG_06917	thiol-specific antioxidant protein 3	2.55563
CNAG_02719	hypothetical protein	2.55374
CNAG_03644	hypothetical protein	2.55137
CNAG_04616	hypothetical protein	2.55069
CNAG_05264	alpha-amylase AmyA	2.54565
CNAG_03552	hypothetical protein	2.54241
CNAG_00637	cystathionine beta-synthase	2.53696
CNAG_12082	hypothetical RNA	2.53455
CNAG_03812	histidinol-phosphate transaminase	2.53331
CNAG_05018	hypothetical protein	2.52707
CNAG_02934	hypothetical protein	2.52314
CNAG_12753	hypothetical RNA	2.52288
CNAG_00419	DNA polymerase beta subunit	2.5112
CNAG_00275	hypothetical protein	2.50977
CNAG_06574	antiphagocytic protein 1	2.50655
CNAG_07391	hypothetical protein	2.50583
CNAG_04195	O-methyltransferase	2.50336
CNAG_05045	hypothetical protein	2.50186
CNAG_03068	hypothetical protein	2.49557
CNAG_12945	hypothetical RNA	2.4907
CNAG_12025	hypothetical RNA	2.48916
CNAG_03215	hypothetical protein	2.48846
CNAG_01735	hypothetical protein	2.48505
CNAG_00488	hypothetical protein	2.47974
CNAG_12234	hypothetical RNA	2.47068
CNAG_05453	hypothetical protein	2.4581
CNAG_12423	hypothetical RNA	2.45584
CNAG_02681	phytase	2.45412
CNAG_06003	hypothetical protein	2.45273
CNAG_12039	hypothetical RNA	2.44847
CNAG_06658	rhomboid family membrane protein	2.448
CNAG_03385	g1/s-specific cyclin pcl1	2.42984
CNAG_12709	hypothetical RNA	2.41905
CNAG_05802	D-aspartate oxidase	2.4158
CNAG_00879	glutamate dehydrogenase	2.41414
CNAG_03134	3-hydroxybutyryl-CoA dehydrogenase	2.4116
CNAG_02214	ubiquitin-conjugating enzyme E2 J1	2.40661
CNAG_05916	hypothetical protein	2.40649
CNAG_12951	hypothetical RNA	2.40554
CNAG_04459	hypothetical protein	2.4004
CNAG_01913	hypothetical protein	2.39673
CNAG_12936	hypothetical RNA	2.3947
CNAG_00177	hypothetical protein	2.38988
CNAG_04338	cation diffusion facilitator 1	2.38543
CNAG_06659	hexosaminidase	2.38489
CNAG_02418	asparagine-tRNA ligase	2.37635
CNAG_13023	hypothetical RNA	2.37547
CNAG_12948	hypothetical RNA	2.3677
CNAG_04228	2,4-dienoyl-CoA reductase	2.36264
CNAG_07043	hypothetical protein	2.35876
CNAG_02933	quinone oxidoreductase	2.35763
CNAG_01963	CMP/dCMP deaminase zinc-binding protein	2.35675
CNAG_07026	hypothetical protein	2.35614
CNAG_00414	hypothetical protein	2.34797
CNAG_07933	hypothetical protein	2.34728
CNAG_05632	hypothetical protein	2.34613
CNAG_07678	hypothetical protein	2.34264
CNAG_00905	MFS transporter	2.34065
CNAG_02052	dimeric dihydrodiol dehydrogenase	2.34022
CNAG_03464	Cu-oxidase	2.33948
CNAG_01844	tetracycline efflux protein	2.33556
CNAG_12057	hypothetical RNA	2.33507
CNAG_12703	hypothetical RNA	2.33377
CNAG_12619	hypothetical RNA	2.32782
CNAG_12916	hypothetical RNA	2.32627
CNAG_13140	hypothetical RNA	2.32486
CNAG_12739	hypothetical RNA	2.32373
CNAG_06186	hypothetical protein	2.32243
CNAG_12878	hypothetical RNA	2.32198
CNAG_02821	hypothetical protein	2.31972
CNAG_04036	hypothetical protein	2.31892
CNAG_00964	hypothetical protein	2.31878
CNAG_00268	acetolactate synthase, mitochondrial	2.31811
nucleoside-diphosphate-sugar epimerase family protein	NA	2.31753
CNAG_07841	hypothetical protein	2.31424
CNAG_00759	hypothetical protein	2.31302
CNAG_12744	hypothetical RNA	2.31287
CNAG_02688	hypothetical protein	2.31259
CNAG_12306	hypothetical RNA	2.30621
CNAG_01267	hypothetical protein	2.30268
CNAG_06213	hypothetical protein	2.29882
CNAG_06139	hypothetical protein	2.29839
CNAG_08019	hypothetical protein	2.29827
CNAG_07516	hypothetical protein	2.29553
CNAG_12199	hypothetical RNA	2.29354
CNAG_04185	hypothetical protein	2.29349
CNAG_01919	hypothetical protein	2.28883
CNAG_05818	chitin synthase	2.28836
CNAG_04276	cytosine-purine permease	2.28716
CNAG_02464	5-oxoprolinase (ATP-hydrolysing)	2.28567
CNAG_07702	hypothetical protein	2.28271
CNAG_03717	hypothetical protein	2.27549
CNAG_12734	hypothetical RNA	2.2752
CNAG_06009	cyclohydrolase	2.27501
CNAG_13014	hypothetical RNA	2.26808
CNAG_03639	hypothetical protein	2.26788
CNAG_05987	hypothetical protein	2.26688
CNAG_05379	regucalcin	2.26626
CNAG_02207	hypothetical protein	2.26578
CNAG_02125	hypothetical protein	2.26573
CNAG_06923	phosphoketolase	2.26256
CNAG_00444	hypothetical protein	2.26142
CNAG_12720	hypothetical RNA	2.26112
CNAG_01109	hypothetical protein	2.25824
CNAG_01121	hypothetical protein	2.255
CNAG_12417	hypothetical RNA	2.24945
CNAG_04100	hypothetical protein	2.24746
CNAG_12067	hypothetical RNA	2.24742
CNAG_04819	hypothetical protein	2.24612
CNAG_13194	hypothetical RNA	2.24604
CNAG_00798	hypothetical protein	2.24397
CNAG_04091	hypothetical protein	2.24352
CNAG_02517	hypothetical protein	2.24265
CNAG_03857	hypothetical protein	2.23661
CNAG_12318	hypothetical RNA	2.23621
CNAG_12457	hypothetical RNA	2.22908
CNAG_04947	high-affinity nicotinic acid transporter	2.22847
CNAG_06610	MFS transporter	2.22071
CNAG_13099	hypothetical RNA	2.21542
CNAG_05938	hypothetical protein	2.21316
CNAG_00675	carnitine/acyl carnitine carrier	2.2077
CNAG_04753	gluconolactonase	2.20235
CNAG_07358	hypothetical protein	2.1996
CNAG_12449	hypothetical RNA	2.1918
CNAG_12319	hypothetical RNA	2.19097
CNAG_12794	hypothetical RNA	2.19038
CNAG_01080	glycolate oxidase	2.18699
CNAG_00537	carnitine O-acetyltransferase	2.18509
CNAG_04121	hypothetical protein	2.17947
CNAG_06897	hypothetical protein	2.17692
CNAG_04457	hypothetical protein	2.17648
CNAG_12249	hypothetical RNA	2.17606
CNAG_01706	hypothetical protein	2.17182
CNAG_05403	ribonuclease P protein subunit RPR2	2.17013
CNAG_07844	hypothetical protein	2.16958
CNAG_12001	hypothetical RNA	2.16912
CNAG_05630	hypothetical protein	2.16407
CNAG_00161	auxin-induced protein	2.16253
CNAG_04129	hypothetical protein	2.16072
CNAG_13065	hypothetical RNA	2.15839
CNAG_04794	spermine transporter	2.15782
CNAG_03108	hypothetical protein	2.15753
CNAG_06507	hypothetical protein	2.1573
CNAG_01603	hypothetical protein	2.15712
CNAG_00711	hypothetical protein	2.15382
CNAG_12364	hypothetical RNA	2.15369
CNAG_03764	integral membrane protein	2.15338
CNAG_04374	hypothetical protein	2.1486
CNAG_04351	methylmalonate-semialdehyde dehydrogenase (acylating)	2.14859
CNAG_12762	hypothetical RNA	2.14795
CNAG_05147	hypothetical protein	2.14283
CNAG_02405	hypothetical protein	2.14204
CNAG_13011	hypothetical RNA	2.13984
CNAG_06347	hypothetical protein	2.13981
CNAG_12419	hypothetical RNA	2.13905
CNAG_03420	Gly-Xaa carboxypeptidase	2.13732
CNAG_12920	hypothetical RNA	2.13636
CNAG_06953	hypothetical protein	2.12631
CNAG_05472	meiotic recombination protein SPO11	2.11871
CNAG_00632	hypothetical protein	2.11621
CNAG_00507	nitrilase	2.11502
CNAG_05350	hypothetical protein	2.1142
CNAG_00349	hypothetical protein	2.10947
CNAG_05423	SET domain-containing protein	2.10796
CNAG_04029	cytochrome P450	2.10651
CNAG_01651	glicosidase	2.10025
CNAG_02254	quinate permease	2.09874
CNAG_12395	hypothetical RNA	2.09616
CNAG_03753	dolichol-phosphate mannosyltransferase	2.09439
CNAG_05784	hypothetical protein	2.09409
CNAG_04894	hypothetical protein	2.0938
CNAG_12420	hypothetical RNA	2.09273
CNAG_00378	hypothetical protein	2.0925
CNAG_00456	hypothetical protein	2.08428
CNAG_12017	hypothetical RNA	2.08402
CNAG_01489	maltose O-acetyltransferase	2.08333
CNAG_04310	hypothetical protein	2.08081
CNAG_01059	vacuolar membrane protein	2.08079
CNAG_02796	3-deoxy-7-phosphoheptulonate synthase	2.07951
CNAG_02752	short-chain dehydrogenase	2.07804
CNAG_02758	NADH:flavin oxidoreductase/NADH oxidase	2.07551
CNAG_00284	efflux protein EncT	2.0743
CNAG_02465	allantoate permease	2.07243
CNAG_00826	dihydroxyacetone kinase	2.07202
CNAG_03465	laccase	2.07184
CNAG_06818	hypothetical protein	2.06998
CNAG_05986	hypothetical protein	2.0668
CNAG_12834	hypothetical RNA	2.0654
CNAG_01354	hypothetical protein	2.06455
CNAG_01645	hypothetical protein	2.06082
CNAG_07973	hypothetical protein	2.0595
CNAG_01463	hypothetical protein	2.0579
CNAG_01997	prephenate dehydrogenase (NADP )	2.05418
CNAG_12876	hypothetical RNA	2.05309
CNAG_06558	NADPH-ferrihemoprotein reductase	2.04785
CNAG_03643	hypothetical protein	2.04767
CNAG_02604	hypothetical protein	2.04763
CNAG_05346	sarcosine oxidase	2.04524
CNAG_01314	vacuolar protein	2.04311
CNAG_12618	hypothetical RNA	2.04196
CNAG_06669	hypothetical protein	2.04119
CNAG_04800	phenylalanine-tRNA ligase, alpha subunit	2.04087
CNAG_04653	hypothetical protein	2.04022
CNAG_03038	hypothetical protein	2.04005
CNAG_06250	hypothetical protein	2.03895
CNAG_06330	hypothetical protein	2.03533
CNAG_12671	hypothetical RNA	2.03275
CNAG_01048	hypothetical protein	2.02771
CNAG_06705	hypothetical protein	2.02744
CNAG_00647	hypothetical protein	2.02259
CNAG_12571	hypothetical RNA	2.02181
CNAG_00487	hypothetical protein	2.02137
CNAG_02717	aryl-alcohol dehydrogenase	2.01977
CNAG_00529	sulfite transporter	2.01916
CNAG_02132	hypothetical protein	2.01703
CNAG_04871	hypothetical protein	2.01153
CNAG_01056	hypothetical protein	2.01054
CNAG_01081	hypothetical protein	2.00985
CNAG_01741	hypothetical protein	2.00771
CNAG_03318	hypothetical protein	2.00743
CNAG_00933	hypothetical protein	2.00567
CNAG_03493	1-alkyl-2-acetylglycerophosphocholine esterase	2.00494
CNAG_04597	hypothetical protein	2.00436
CNAG_03547	hypothetical protein	2.00226
CNAG_05757	hypothetical protein	2.00117
CNAG_05582	hypothetical protein	2.00106

## Sheet: Repressed in IgA-Control
locus_tag	name	foldchange<2IgA/Sab
CNAG_02133	6-phosphogluconolactonase	0.499996
CNAG_07005	hypothetical protein	0.499985
CNAG_06977	L-iditol 2-dehydrogenase	0.499872
CNAG_02806	solute carrier family 30 (zinc transporter), member 1	0.498998
CNAG_04689	hypothetical protein	0.498984
CNAG_02061	hypothetical protein	0.498944
CNAG_02165	cytoplasmic protein	0.498533
CNAG_06767	F-type H -transporting ATPase subunit delta	0.49851
CNAG_01893	glutathione S-transferase Gst3	0.49799
CNAG_12888	hypothetical RNA	0.497251
CNAG_06021	rab GTPase activator	0.497195
CNAG_04054	translation initiation factor SUI1	0.496939
CNAG_12631	hypothetical RNA	0.495526
CNAG_06900	2,3-bisphosphoglycerate-independent phosphoglycerate mutase	0.4952
CNAG_00697	UDP-glucose 4-epimerase	0.494935
CNAG_07830	hypothetical protein	0.494336
CNAG_04409	hypothetical protein	0.494195
CNAG_00797	acetyl-CoA synthetase	0.492864
CNAG_02234	large subunit ribosomal protein L6e	0.49209
CNAG_07867	hypothetical protein	0.491833
CNAG_13091	hypothetical RNA	0.49179
CNAG_01367	hypothetical protein	0.491216
CNAG_04439	V-type proton ATPase subunit B	0.491094
CNAG_12544	hypothetical RNA	0.491057
CNAG_03359	cytochrome c oxidase subunit 7	0.489623
CNAG_02445	phosphoacetylglucosamine mutase	0.489344
CNAG_01074	neutral amino acid transporter	0.487801
CNAG_03785	alpha,alpha-trehalase	0.487571
CNAG_04136	methylthioribose-1-phosphate isomerase	0.487446
CNAG_07544	sterol esterase	0.487031
CNAG_03519	cytoplasmic protein	0.485024
CNAG_06407	cytochrome c oxidase subunit 7c	0.484938
CNAG_07990	hypothetical protein	0.48405
CNAG_03187	protoporphyrinogen oxidase	0.483692
CNAG_02943	cytoplasmic protein	0.483025
CNAG_02216	hypothetical protein	0.481744
CNAG_04169	holo-[acyl-carrier protein] synthase	0.481328
CNAG_00990	F-type H -transporting ATPase subunit H	0.481099
CNAG_00236	8-amino-7-oxononanoate synthase	0.480812
CNAG_00851	hypothetical protein	0.480639
CNAG_03663	L-lactate dehydrogenase	0.480636
CNAG_01820	pyruvate kinase	0.479866
CNAG_00678	urease accessory protein UreG	0.479302
CNAG_05149	protoheme IX farnesyltransferase	0.478385
CNAG_04765	arp2/3 complex 21 kda subunit	0.47795
CNAG_06392	SAGA-associated factor 29	0.47765
nitroreductase family protein	NA	0.477645
CNAG_05480	hexokinase	0.477059
CNAG_05041	NADH-ubiquinone oxidoreductase subunit 8	0.476471
CNAG_12914	hypothetical RNA	0.475707
CNAG_06663	ubiquinol-cytochrome c reductase subunit 6	0.475657
CNAG_12248	hypothetical RNA	0.475634
CNAG_00734	dihydroorotase, homodimeric type	0.47473
CNAG_01797	hypothetical protein	0.474224
CNAG_01153	small subunit ribosomal protein S13e	0.473499
CNAG_12351	hypothetical RNA	0.473348
CNAG_02877	hypothetical protein	0.472949
CNAG_06364	hypothetical protein	0.472708
CNAG_12500	hypothetical RNA	0.472699
CNAG_06516	hypothetical protein	0.472688
CNAG_06644	C-22 sterol desaturase	0.472575
CNAG_02348	hypothetical protein	0.472485
CNAG_04245	chitinase	0.472092
CNAG_12258	hypothetical RNA	0.471495
CNAG_03517	NADH dehydrogenase	0.47045
CNAG_02131	iron-sulfur cluster assembly protein	0.470059
CNAG_02263	hypothetical protein	0.469801
CNAG_02550	hypothetical protein	0.468277
CNAG_04721	hypothetical protein	0.466266
CNAG_02413	hypothetical protein	0.465843
CNAG_01881	molecular chaperone GrpE	0.465773
CNAG_06064	hypothetical protein	0.464432
CNAG_05750	ATP synthase subunit alpha, mitochondrial	0.463567
CNAG_01896	alcohol dehydrogenase (NADP )	0.462707
CNAG_12906	hypothetical RNA	0.461585
CNAG_00796	ATP-binding cassette, subfamily B (MDR/TAP), member 1	0.461421
CNAG_12893	hypothetical RNA	0.460828
CNAG_12598	hypothetical RNA	0.460634
CNAG_00605	cytoplasmic protein	0.460498
CNAG_05229	stomatin family protein	0.459983
CNAG_00483	actin	0.459353
CNAG_03728	hypothetical protein	0.459264
CNAG_05341	hypothetical protein	0.458946
CNAG_01155	glycerol kinase	0.458487
eukaryotic translation initiation factor 5A	NA	0.457984
CNAG_02790	galactinol synthase	0.457849
CNAG_06051	galactokinase	0.457756
CNAG_02822	hypothetical protein	0.457633
CNAG_07188	hypothetical protein	0.457253
CNAG_02100	fatty acid synthase subunit alpha, fungi type	0.456777
CNAG_04064	hypothetical protein	0.456565
CNAG_04744	mannose-6-phosphate isomerase, class I	0.456509
CNAG_01682	mitochondrial outer membrane 72K protein	0.45569
CNAG_12880	hypothetical RNA	0.455316
CNAG_07559	glucose-6-phosphate 1-epimerase	0.453873
CNAG_07393	hypothetical protein	0.453553
CNAG_02106	mitochondrial intermembrane space import and assembly protein 40	0.453147
CNAG_06646	protein YOP1	0.452344
CNAG_07729	hypothetical protein	0.45228
CNAG_12336	hypothetical RNA	0.451961
CNAG_00970	phosphatidate cytidylyltransferase	0.451898
CNAG_06406	hypothetical protein	0.4516
CNAG_05809	ferrochelatase	0.450828
CNAG_06739	dethiobiotin synthase	0.450724
CNAG_03053	large subunit ribosomal protein L23	0.449802
CNAG_07561	6-phosphogluconate dehydrogenase, decarboxylating 1	0.44878
CNAG_06231	large subunit ribosomal protein L13	0.448713
CNAG_02377	aldehyde dehydrogenase	0.448505
CNAG_05658	L-iditol 2-dehydrogenase	0.448424
CNAG_07527	alpha-1,6-mannosyltransferase	0.448376
CNAG_03225	malate dehydrogenase, NAD-dependent	0.448355
CNAG_02918	acetyl-CoA C-acetyltransferase	0.447913
CNAG_07731	hypothetical protein	0.446447
CNAG_02054	hypothetical protein	0.446142
CNAG_06200	hypothetical protein	0.446111
CNAG_03841	hypothetical protein	0.445617
CNAG_02938	cytochrome c oxidase subunit 6a	0.445129
CNAG_03922	hypothetical protein	0.445117
CNAG_01538	hypothetical protein	0.442925
CNAG_03565	plasma-membrane proton-efflux P-type ATPase	0.442046
CNAG_06795	hypothetical protein	0.441505
CNAG_00306	hypothetical protein	0.44041
CNAG_02974	voltage-dependent anion channel protein 2	0.440253
CNAG_13156	hypothetical RNA	0.440117
CNAG_06924	beta-fructofuranosidase	0.439729
CNAG_02726	cytoplasmic protein	0.43882
CNAG_06377	solute carrier family 25 (mitochondrial phosphate transporter), member 3	0.437262
CNAG_03408	hypothetical protein	0.437135
CNAG_05626	hypothetical protein	0.436271
CNAG_02850	glucan endo-1,3-alpha-glucosidase agn1	0.436113
CNAG_00591	hypothetical protein	0.436067
CNAG_01451	hypothetical protein	0.435811
CNAG_07720	presequence translocated-associated motor subunit PAM17, mitochondrial	0.435623
CNAG_06205	hypothetical protein	0.434916
CNAG_05547	hypothetical protein	0.433716
CNAG_12654	hypothetical RNA	0.433363
CNAG_05909	cytochrome c1, heme protein, mitochondrial	0.432868
CNAG_07363	isocitrate dehydrogenase, NAD-dependent	0.431388
CNAG_02545	inorganic pyrophosphatase	0.429996
CNAG_06746	histone H2B	0.42976
CNAG_03912	membrane protein	0.428291
CNAG_06800	hypothetical protein	0.427755
CNAG_01120	pyruvate dehydrogenase complex dihydrolipoamide acetyltransferase	0.426945
CNAG_03909	hypothetical protein	0.426585
CNAG_07961	hypothetical protein	0.426422
CNAG_03012	hypothetical protein	0.42461
CNAG_01650	large subunit ribosomal protein L7	0.423771
CNAG_12338	hypothetical RNA	0.4234
CNAG_04861	transglycosylase SLT domain-containing protein	0.423135
CNAG_12665	hypothetical RNA	0.423119
CNAG_13096	hypothetical RNA	0.421188
CNAG_03333	cytoplasmic protein	0.420992
CNAG_01321	acyl carrier protein	0.420879
CNAG_01369	hypothetical protein	0.420494
CNAG_05785	hypothetical protein	0.420286
CNAG_02527	multidrug transporter	0.418865
CNAG_07707	glycoside hydrolase family 3 domain-containing protein	0.417321
CNAG_05155	protein-tyrosine-phosphatase	0.417221
CNAG_02076	leukotriene A-4 hydrolase/aminopeptidase	0.416835
CNAG_04168	histone H1/5	0.416638
CNAG_12163	hypothetical RNA	0.416461
CNAG_00374	hypothetical protein	0.416248
CNAG_03292	hypothetical protein	0.415295
CNAG_12315	hypothetical RNA	0.414952
CNAG_03629	NADH dehydrogenase (quinone), G subunit	0.414574
CNAG_06063	cytochrome c oxidase assembly protein subunit 15	0.413916
CNAG_07347	heat shock protein	0.413805
CNAG_01628	small subunit ribosomal protein S20	0.413163
CNAG_02460	coproporphyrinogen III oxidase	0.412527
CNAG_03595	hypothetical protein	0.411235
CNAG_06065	inositol polyphosphate-5-phosphatase F	0.411016
CNAG_12588	hypothetical RNA	0.410707
CNAG_13126	hypothetical RNA	0.41034
CNAG_04043	hypothetical protein	0.408251
CNAG_01742	aquaporin-associated protein	0.408144
CNAG_12022	hypothetical RNA	0.407473
CNAG_00854	C-8 sterol isomerase	0.407384
CNAG_06770	fructose-bisphosphate aldolase 1	0.407187
CNAG_12773	hypothetical RNA	0.406501
CNAG_03204	hypothetical protein	0.406441
CNAG_01594	glycine dehydrogenase	0.405633
CNAG_05303	isocitrate lyase	0.405408
CNAG_12254	hypothetical RNA	0.404984
CNAG_12960	hypothetical RNA	0.404936
CNAG_13109	hypothetical RNA	0.404264
CNAG_04189	succinate dehydrogenase [ubiquinone] flavoprotein subunit, mitochondrial	0.402673
CNAG_02769	hypothetical protein	0.401057
CNAG_02896	hydroxymethylglutaryl-CoA synthase	0.400303
CNAG_12690	hypothetical RNA	0.399021
CNAG_04139	hypothetical protein	0.397898
CNAG_01417	hypothetical protein	0.397843
CNAG_12546	hypothetical RNA	0.396723
CNAG_04920	galactose transporter	0.396242
CNAG_12901	hypothetical RNA	0.39608
CNAG_12711	hypothetical RNA	0.396054
CNAG_03911	hydrolase	0.395866
CNAG_02857	hypothetical protein	0.395662
CNAG_03792	tRNA adenylyltransferase	0.394593
CNAG_07745	alcohol dehydrogenase, propanol-preferring	0.393628
CNAG_06873	5-oxoprolinase	0.393627
CNAG_02314	hypothetical protein	0.392049
CNAG_03084	endoribonuclease L-PSP	0.391874
CNAG_03716	hypothetical protein	0.391836
CNAG_12722	hypothetical RNA	0.390975
CNAG_03771	DNA binding protein Ncp1	0.390473
CNAG_07356	succinate dehydrogenase, cytochrome b556 subunit	0.390431
CNAG_04183	hypothetical protein	0.3903
CNAG_12261	hypothetical RNA	0.390277
CNAG_12055	hypothetical RNA	0.388115
CNAG_01496	protein phosphatase 5	0.387668
CNAG_02528	hypothetical protein	0.387588
CNAG_00848	hypothetical protein	0.386046
CNAG_05042	carnitine acetyltransferase	0.385462
CNAG_06172	transketolase	0.385265
CNAG_06966	alkaline phosphatase D	0.384876
CNAG_12227	hypothetical RNA	0.384756
CNAG_12456	hypothetical RNA	0.384348
CNAG_12050	hypothetical RNA	0.3842
CNAG_00079	hypothetical protein	0.38382
CNAG_05449	hypothetical protein	0.383326
CNAG_01585	hypothetical protein	0.383282
CNAG_00329	NADH dehydrogenase (ubiquinone) 1 beta subcomplex 8	0.381601
CNAG_01803	hypothetical protein	0.381107
CNAG_03311	hydroxymethylglutaryl-CoA synthase	0.380653
CNAG_06814	hypothetical protein	0.38023
CNAG_01577	glutamate dehydrogenase (NADP )	0.38012
CNAG_02129	hypothetical protein	0.377703
CNAG_12074	hypothetical RNA	0.377188
CNAG_13122	hypothetical RNA	0.376964
CNAG_02266	NADH-quinone oxidoreductase subunit B 2	0.376745
CNAG_00741	ATP-dependent RNA helicase SUB2	0.375181
CNAG_01944	hypothetical protein	0.375175
CNAG_00115	chlorophyll synthesis pathway protein BchC	0.374877
CNAG_00077	solute carrier family 26 (sodium-independent sulfate anion transporter), member 11	0.373406
CNAG_05144	carbonic anhydrase	0.372775
CNAG_06204	high-affinity nicotinic acid transporter	0.372083
CNAG_03172	hypothetical protein	0.371549
CNAG_10141	tRNA-Lys	0.370873
CNAG_01946	allantoate permease	0.370843
CNAG_00519	lathosterol oxidase	0.370756
CNAG_06267	hypothetical protein	0.368485
CNAG_01586	F-type H -transporting ATPase subunit B	0.368368
CNAG_12570	hypothetical RNA	0.3673
CNAG_00061	citrate synthase, mitochondrial	0.366834
CNAG_05199	chaperone DnaK	0.366371
CNAG_05653	malate synthase A	0.365193
CNAG_01847	hypothetical protein	0.363677
CNAG_02361	MFS transporter, ACS family, pantothenate transporter	0.362352
CNAG_05914	MFS transporter, SP family, general alpha glucoside:H symporter	0.361565
CNAG_00250	hypothetical protein	0.360668
CNAG_02070	hypothetical protein	0.36034
CNAG_00183	alternative cyclin Pcl12	0.360225
CNAG_01858	hypothetical protein	0.358065
CNAG_12040	hypothetical RNA	0.356428
CNAG_06534	hydroxymethylglutaryl-CoA reductase (NADPH)	0.355125
CNAG_12737	hypothetical RNA	0.353093
CNAG_00040	cytochrome P450, family 51 (sterol 14-demethylase)	0.35119
CNAG_00117	delta14-sterol reductase	0.351071
CNAG_12172	hypothetical RNA	0.349635
CNAG_03142	hypothetical protein	0.349281
CNAG_05548	hypothetical protein	0.347471
CNAG_04577	nucleoside-diphosphate kinase	0.3469
CNAG_07519	hypothetical protein	0.345414
CNAG_12718	hypothetical RNA	0.34496
CNAG_12161	hypothetical RNA	0.344881
CNAG_06427	hypothetical protein	0.344519
CNAG_06764	short-chain dehydrogenase	0.344506
CNAG_06843	hypothetical protein	0.343226
CNAG_03906	hypothetical protein	0.341879
CNAG_12093	hypothetical RNA	0.341768
CNAG_05031	3-oxoacid CoA-transferase	0.340478
CNAG_04659	pyruvate decarboxylase	0.340136
CNAG_01683	monosaccharide transporter	0.339501
CNAG_04202	cytosolic Fe-S cluster assembly factor NAR1	0.339384
CNAG_07908	aconitate hydratase, mitochondrial	0.33747
CNAG_13082	hypothetical RNA	0.33746
CNAG_00995	hypothetical protein	0.336941
CNAG_12379	hypothetical RNA	0.336576
CNAG_03859	transcriptional regulator Medusa	0.335578
CNAG_07737	hypothetical protein	0.332263
CNAG_04340	hypothetical protein	0.329611
CNAG_06401	hypothetical protein	0.328622
CNAG_00400	secondary thiamine-phosphate synthase enzyme	0.325371
CNAG_12287	hypothetical RNA	0.324268
CNAG_03874	oxidoreductase	0.323326
CNAG_07851	isocitrate dehydrogenase, NAD-dependent	0.321143
CNAG_05760	endoplasmic reticulum protein	0.320843
CNAG_04691	hypothetical protein	0.319831
CNAG_04816	hypothetical protein	0.318328
CNAG_01119	POT family proton-dependent oligopeptide transporter	0.317637
CNAG_03873	hypothetical protein	0.315797
CNAG_00425	hypothetical protein	0.311071
CNAG_01657	fumarate hydratase, mitochondrial	0.309376
CNAG_12989	hypothetical RNA	0.307588
CNAG_01874	glutathione S-transferase	0.306707
CNAG_04610	hypothetical protein	0.30613
CNAG_05114	peroxisomal copper amine oxidase	0.305497
CNAG_03226	succinate dehydrogenase [ubiquinone] iron-sulfur subunit, mitochondrial	0.304035
CNAG_03667	hypothetical protein	0.303722
CNAG_01494	hypothetical protein	0.303426
CNAG_07319	hypothetical protein	0.302273
CNAG_02060	hypothetical protein	0.301794
CNAG_05666	hypothetical protein	0.301334
CNAG_07308	hypothetical protein	0.301037
CNAG_06541	hypothetical protein	0.297871
CNAG_00057	fructose-1,6-bisphosphatase I	0.293923
CNAG_12898	hypothetical RNA	0.291268
CNAG_12666	hypothetical RNA	0.291251
CNAG_12212	hypothetical RNA	0.290612
CNAG_00745	HAL protein kinase	0.284712
CNAG_01984	transaldolase	0.284114
CNAG_01493	hypothetical protein	0.28391
CNAG_01796	hypothetical protein	0.280706
CNAG_03492	hypothetical protein	0.279367
CNAG_12210	hypothetical RNA	0.278752
CNAG_01945	hypothetical protein	0.278238
CNAG_00732	hypothetical protein	0.277726
CNAG_10500	25S ribosomal RNA	0.275112
CNAG_00814	hypothetical protein	0.272403
CNAG_04552	hypothetical protein	0.269747
CNAG_05590	hypothetical protein	0.269321
CNAG_00453	mitochondrial protein	0.268671
CNAG_12558	hypothetical RNA	0.263733
CNAG_12388	hypothetical RNA	0.262885
CNAG_06758	efflux protein	0.262716
CNAG_04903	hypothetical protein	0.254962
CNAG_00366	hypothetical protein	0.251805
CNAG_05067	hypothetical protein	0.24808
CNAG_02577	oxidoreductase	0.248044
CNAG_02899	hypothetical protein	0.246893
CNAG_03002	hypothetical protein	0.239331
CNAG_02903	alcohol dehydrogenase (NADP )	0.23876
CNAG_07390	hypothetical protein	0.23749
CNAG_12652	hypothetical RNA	0.236837
CNAG_07316	hydroxyacid-oxoacid transhydrogenase	0.232625
CNAG_01737	methylsterol monooxygenase	0.231831
CNAG_12757	hypothetical RNA	0.223706
CNAG_12271	hypothetical RNA	0.223599
CNAG_00122	alpha-amylase	0.219269
CNAG_12346	hypothetical RNA	0.218533
CNAG_12988	hypothetical RNA	0.210176
CNAG_10502	18S ribosomal RNA	0.208287
CNAG_12573	hypothetical RNA	0.199672
CNAG_12498	hypothetical RNA	0.198435
CNAG_12869	hypothetical RNA	0.188617
CNAG_01031	hypothetical protein	0.188411
CNAG_12633	hypothetical RNA	0.17722
CNAG_07845	hypothetical protein	0.177196
CNAG_12075	hypothetical RNA	0.171134
CNAG_12657	hypothetical RNA	0.164443
CNAG_04027	hypothetical protein	0.157736
CNAG_12537	hypothetical RNA	0.155518
CNAG_01137	aconitate hydratase, mitochondrial	0.154131
CNAG_05387	galactose transporter	0.144609
CNAG_04757	mitochondrial protein	0.141618
CNAG_04516	WSC domain-containing protein	0.137838
CNAG_01558	chlorophyll synthesis pathway protein BchC	0.134332
CNAG_06290	high-affinity glucose transporter SNF3	0.134294
CNAG_12196	hypothetical RNA	0.13241
CNAG_04517	hypothetical protein	0.102672
CNAG_12911	hypothetical RNA	0.066812
CNAG_01464	nitric oxide dioxygenase	0.0328503
CNAG_12877	hypothetical RNA	0.0216751
CNAG_12950	hypothetical RNA	0.0167727

## Sheet: overexpressed in IgA-IgG
locus_tag	name	Foldchange>2IgA/IgG
CNAG_00749	alternative sulfate transporter	200.878
CNAG_00541	dimethylaniline monooxygenase	36.0542
CNAG_12375	hypothetical RNA	26.9676
CNAG_03340	flavonol synthase	26.6221
CNAG_04901	hypothetical protein	18.5854
CNAG_03460	phosphoglycerate dehydrogenase	16.1581
CNAG_06917	thiol-specific antioxidant protein 3	13.7094
CNAG_06389	hypothetical protein	12.9407
CNAG_00540	pantothenate transporter	12.7717
CNAG_13148	hypothetical RNA	11.9689
CNAG_04508	hypothetical protein	11.7719
CNAG_04216	hypothetical protein	10.861
CNAG_01714	sulfonate dioxygenase	10.507
CNAG_12532	hypothetical RNA	10.3289
CNAG_00542	salicylate hydroxylase	10.0997
CNAG_00077	solute carrier family 26 (sodium-independent sulfate anion transporter), member 11	9.65335
CNAG_04086	hypothetical protein	8.55086
CNAG_02270	homoserine O-acetyltransferase	8.4912
CNAG_01981	sulfide:quinone oxidoreductase	8.32616
CNAG_00023	hypothetical protein	8.1469
CNAG_04552	hypothetical protein	7.79721
CNAG_01964	OPT family small oligopeptide transporter	7.30849
CNAG_12105	hypothetical RNA	7.17378
CNAG_12248	hypothetical RNA	6.90184
CNAG_12893	hypothetical RNA	6.87722
CNAG_13020	hypothetical RNA	6.86425
CNAG_03339	biotin transporter	6.51727
CNAG_05278	hypothetical protein	6.04359
CNAG_01949	chlorophyll synthesis pathway protein BchC	6.04058
CNAG_04085	oxidoreductase	5.95274
CNAG_12331	hypothetical RNA	5.90644
CNAG_07707	glycoside hydrolase family 3 domain-containing protein	5.71622
CNAG_07662	hypothetical protein	5.39202
CNAG_01498	arylsulfatase	5.36481
CNAG_06524	hypothetical protein	5.35766
CNAG_03867	hypothetical protein	5.35203
CNAG_12055	hypothetical RNA	5.17821
CNAG_06296	hypothetical protein	5.08146
CNAG_05032	hypothetical protein	4.94581
CNAG_05161	hypothetical protein	4.79516
CNAG_07492	hypothetical protein	4.72144
CNAG_05010	hypothetical protein	4.68258
CNAG_12206	hypothetical RNA	4.66601
CNAG_12534	hypothetical RNA	4.61238
CNAG_06346	hypothetical protein	4.60581
CNAG_06102	ADP,ATP carrier protein	4.49651
CNAG_03922	hypothetical protein	4.34238
CNAG_04215	sulfate adenylyltransferase	4.32985
CNAG_03573	kynurenine 3-monooxygenase	4.25389
CNAG_04975	hypothetical protein	4.19146
CNAG_12833	hypothetical RNA	4.16183
CNAG_00261	hypothetical protein	4.16121
CNAG_00863	flavin-containing monooxygenase	4.15495
CNAG_05184	glycosyl transferase family 8 protein	4.04533
CNAG_12652	hypothetical RNA	4.033
CNAG_02863	formate dehydrogenase	4.02291
CNAG_00249	hypothetical protein	4.01741
CNAG_01945	hypothetical protein	3.99546
CNAG_02788	hypothetical protein	3.96691
CNAG_07405	hypothetical protein	3.96308
CNAG_07176	hypothetical protein	3.95119
CNAG_01803	hypothetical protein	3.9348
CNAG_00870	hypothetical protein	3.92458
CNAG_12004	hypothetical RNA	3.85433
CNAG_12810	hypothetical RNA	3.85061
CNAG_01506	hypothetical protein	3.82116
CNAG_06027	aryl-alcohol dehydrogenase	3.79689
CNAG_12186	hypothetical RNA	3.79039
CNAG_12490	hypothetical RNA	3.77256
CNAG_04025	transaldolase	3.73187
CNAG_06598	hypothetical protein	3.71535
CNAG_12603	hypothetical RNA	3.71416
CNAG_04687	stearoyl-CoA desaturase (delta-9 desaturase)	3.71236
CNAG_01119	POT family proton-dependent oligopeptide transporter	3.69307
CNAG_12165	hypothetical RNA	3.6826
CNAG_05071	sulfite reductase (NADPH) hemoprotein beta-component	3.63041
CNAG_01576	hypothetical protein	3.61946
CNAG_13199	hypothetical RNA	3.60113
CNAG_01497	integral membrane protein	3.58366
CNAG_06913	L-serine ammonia-lyase	3.54393
CNAG_00331	anon-23da protein	3.51076
CNAG_00366	hypothetical protein	3.47078
CNAG_05543	hypothetical protein	3.44446
CNAG_05666	hypothetical protein	3.43649
CNAG_00586	hypothetical protein	3.43566
CNAG_07493	hypothetical protein	3.4324
CNAG_12317	hypothetical RNA	3.40039
CNAG_12222	hypothetical RNA	3.33552
CNAG_06923	phosphoketolase	3.30764
CNAG_06814	hypothetical protein	3.29519
CNAG_02872	hypothetical protein	3.28932
CNAG_12075	hypothetical RNA	3.27176
CNAG_05251	hypothetical protein	3.25527
CNAG_06869	HPP family protein	3.22859
CNAG_06509	hypothetical protein	3.2279
CNAG_04606	hypothetical protein	3.19551
CNAG_12982	hypothetical RNA	3.17812
CNAG_03161	hypothetical protein	3.14653
CNAG_01768	hypothetical protein	3.06091
CNAG_06785	kynurenine 3-monooxygenase	3.05795
CNAG_05142	dolichyl-P-Man:Man(5)GlcNAc(2)-PP-dolichyl mannosyltransferase	3.0531
CNAG_00398	hypothetical protein	3.0454
CNAG_12378	hypothetical RNA	3.04243
CNAG_04659	pyruvate decarboxylase	3.0283
CNAG_12188	hypothetical RNA	3.01609
CNAG_04280	hypothetical protein	3.00185
CNAG_00849	hypothetical protein	2.99446
CNAG_05424	hypothetical protein	2.99108
CNAG_07809	hypothetical protein	2.94862
CNAG_02900	hypothetical protein	2.94779
CNAG_06805	hypothetical protein	2.94236
CNAG_12908	hypothetical RNA	2.93968
CNAG_02475	flavin-containing monooxygenase	2.93291
CNAG_03204	hypothetical protein	2.9091
CNAG_05915	hypothetical protein	2.90595
CNAG_12798	hypothetical RNA	2.89581
CNAG_02044	hypothetical protein	2.8925
CNAG_04947	high-affinity nicotinic acid transporter	2.87705
CNAG_03168	sulfite reductase (NADPH) flavoprotein alpha-component	2.87024
CNAG_13046	hypothetical RNA	2.86711
CNAG_02102	hypothetical protein	2.86351
CNAG_03389	alpha-ketoglutarate catabolism dioxygenase	2.85627
CNAG_12330	hypothetical RNA	2.84798
CNAG_06011	hypothetical protein	2.84169
CNAG_04611	ubiquitin-conjugating enzyme E2 H	2.83769
CNAG_03006	hypothetical protein	2.83511
CNAG_00141	monooxygenase	2.8322
CNAG_02577	oxidoreductase	2.8044
CNAG_03087	maltose permease	2.79385
CNAG_01244	hypothetical protein	2.79233
CNAG_05595	hypothetical protein	2.78243
CNAG_04756	hypothetical protein	2.77883
CNAG_12771	hypothetical RNA	2.77053
CNAG_03519	cytoplasmic protein	2.76384
CNAG_12270	hypothetical RNA	2.75902
CNAG_02924	histone H1/5	2.75748
CNAG_02925	d-arabinitol 2-dehydrogenase	2.75164
CNAG_01494	hypothetical protein	2.74805
CNAG_04735	extracellular elastinolytic metalloproteinase	2.73297
CNAG_07519	hypothetical protein	2.72365
CNAG_00887	hypothetical protein	2.7169
CNAG_00544	hypothetical protein	2.71215
CNAG_01117	elongation factor 3	2.70754
CNAG_06922	anon-23da protein	2.6972
CNAG_12960	hypothetical RNA	2.69432
CNAG_00035	hypothetical protein	2.69251
CNAG_06191	hypothetical protein	2.6758
CNAG_13060	hypothetical RNA	2.66301
CNAG_02790	galactinol synthase	2.66299
CNAG_02868	tryptophan 2,3-dioxygenase	2.6628
CNAG_04831	hypothetical protein	2.66134
CNAG_05072	endopeptidase	2.64886
CNAG_12743	hypothetical RNA	2.64359
CNAG_06263	hypothetical protein	2.6401
CNAG_12973	hypothetical RNA	2.63566
CNAG_07687	hypothetical protein	2.63311
CNAG_01727	hsp71-like protein	2.62616
CNAG_07723	hypothetical protein	2.62328
CNAG_05147	hypothetical protein	2.61899
CNAG_07690	hypothetical protein	2.61863
CNAG_01695	hypothetical protein	2.60957
CNAG_07445	transketolase	2.60369
CNAG_02184	hypothetical protein	2.597
CNAG_12730	hypothetical RNA	2.59657
CNAG_02188	hypothetical protein	2.58594
CNAG_01562	hypothetical protein	2.58376
CNAG_05159	hypothetical protein	2.58209
CNAG_12601	hypothetical RNA	2.57765
CNAG_04864	iron regulator 1	2.57567
CNAG_07435	transcription activator	2.57232
CNAG_05411	endoglucanase	2.57225
CNAG_06124	hypothetical protein	2.5691
CNAG_12689	hypothetical RNA	2.5683
CNAG_01242	hypothetical protein	2.56546
CNAG_12754	hypothetical RNA	2.56217
CNAG_07943	hypothetical protein	2.55771
CNAG_03342	tRNA (guanine-N(7)-)-methyltransferase subunit TRM82	2.55753
CNAG_03899	hypoxia up-regulated 1	2.5499
CNAG_06125	elongation factor 1-alpha	2.53717
CNAG_12550	hypothetical RNA	2.53698
CNAG_01858	hypothetical protein	2.53336
CNAG_05381	MFS transporter, SP family, solute carrier family 2 (myo-inositol transporter), member 13	2.53263
CNAG_03234	cell wall surface anchor protein	2.52121
CNAG_03292	hypothetical protein	2.51974
CNAG_06403	hypothetical protein	2.51308
CNAG_02497	thaumatin family protein	2.50898
CNAG_00348	hypothetical protein	2.4968
CNAG_01944	hypothetical protein	2.49029
CNAG_05375	hypothetical protein	2.48696
CNAG_06302	hypothetical protein	2.48238
CNAG_04874	hypothetical protein	2.48158
CNAG_01417	hypothetical protein	2.47445
CNAG_04987	hypothetical protein	2.47233
CNAG_02852	4-aminobutyrate transaminase	2.46995
CNAG_01906	mitochondrial distribution and morphology protein 12	2.46937
CNAG_04625	cerevisin	2.4687
CNAG_05714	hypothetical protein	2.4682
CNAG_13101	hypothetical RNA	2.46768
CNAG_12345	hypothetical RNA	2.45973
CNAG_02735	hypothetical protein	2.45705
CNAG_04640	ATP-citrate synthase subunit 1	2.45243
CNAG_02420	hypothetical protein	2.44873
CNAG_02311	hypothetical protein	2.43697
CNAG_02011	PQQ enzyme repeat protein	2.43577
CNAG_04253	transmembrane protein	2.43434
CNAG_06863	hypothetical protein	2.42867
CNAG_03461	hypothetical protein	2.42835
CNAG_06835	glucosidase	2.42249
CNAG_07917	uracil transporter FurD	2.41659
CNAG_04916	hypothetical protein	2.40656
CNAG_12897	hypothetical RNA	2.39288
CNAG_02441	hypothetical protein	2.39173
CNAG_06400	plasma-membrane proton-efflux P-type ATPase	2.39167
CNAG_03891	hsp60-like protein	2.38713
CNAG_12392	hypothetical RNA	2.38518
CNAG_12271	hypothetical RNA	2.3843
CNAG_01344	hypothetical protein	2.37982
CNAG_00833	hypothetical protein	2.3612
CNAG_04409	hypothetical protein	2.35755
CNAG_03996	guanosine-diphosphatase	2.35728
CNAG_03225	malate dehydrogenase, NAD-dependent	2.35542
CNAG_13194	hypothetical RNA	2.35527
CNAG_02118	hypothetical protein	2.35205
CNAG_13131	hypothetical RNA	2.35136
CNAG_07984	hypothetical protein	2.34476
CNAG_06815	hypothetical protein	2.33792
CNAG_01939	hypothetical protein	2.33549
CNAG_00864	MFS transporter, SP family, solute carrier family 2 (myo-inositol transporter), member 13	2.33339
CNAG_00605	cytoplasmic protein	2.33313
CNAG_05852	heme oxygenase 2	2.33049
CNAG_01750	hsp72-like protein	2.33024
CNAG_00418	S-adenosylmethionine synthase	2.32448
CNAG_04006	hypothetical protein	2.31909
CNAG_12867	hypothetical RNA	2.31906
CNAG_01795	hypothetical protein	2.30922
CNAG_03236	AMME syndrome candidate protein	2.30844
CNAG_00759	hypothetical protein	2.30475
CNAG_02891	endoplasmic reticulum protein	2.30217
CNAG_04658	hypothetical protein	2.29246
CNAG_01779	hypothetical protein	2.28832
CNAG_12042	hypothetical RNA	2.28612
CNAG_02008	nuclear protein	2.28534
CNAG_01737	methylsterol monooxygenase	2.28145
CNAG_05833	allantoate transporter	2.27762
CNAG_03421	hypothetical protein	2.27566
CNAG_00069	hypothetical protein	2.27471
CNAG_06249	taurine catabolism dioxygenase TauD	2.27223
CNAG_04110	glutathione S-transferase	2.27083
CNAG_00048	sugar transporter	2.26984
CNAG_12261	hypothetical RNA	2.26182
CNAG_12659	hypothetical RNA	2.25547
CNAG_06448	cystathionine gamma-lyase	2.25542
CNAG_04236	pyridoxal phosphate phosphatase phospho2	2.24725
CNAG_06818	hypothetical protein	2.24466
CNAG_13091	hypothetical RNA	2.24216
CNAG_07334	ferric-chelate reductase	2.23999
CNAG_03764	integral membrane protein	2.23476
CNAG_05061	hypothetical protein	2.23308
CNAG_04415	oxidoreductase	2.2258
CNAG_03211	hypothetical protein	2.22511
CNAG_02010	tartrate transporter	2.22398
CNAG_01360	pumilio domain-containing protein c	2.22359
CNAG_04933	hypothetical protein	2.2196
CNAG_06499	hypothetical protein	2.21488
CNAG_05038	hypothetical protein	2.21017
CNAG_06862	vacuolar protein	2.2021
metallo-beta-lactamase family protein	NA	2.19961
CNAG_13117	hypothetical RNA	2.19358
CNAG_12690	hypothetical RNA	2.19226
CNAG_01084	ubiquitin-conjugating enzyme 4	2.19055
CNAG_00876	ferric-chelate reductase	2.19042
CNAG_05191	hypothetical protein	2.18399
CNAG_04834	MFS transporter	2.18285
CNAG_06134	hypothetical protein	2.1817
CNAG_06921	hypothetical protein	2.18042
CNAG_03551	hypothetical protein	2.17941
CNAG_01485	D-lactate dehydrogenase (cytochrome)	2.17634
CNAG_05870	hypothetical protein	2.17429
CNAG_06340	pre-rRNA-processing protein TSR4	2.17345
CNAG_02580	hypothetical protein	2.17285
CNAG_06501	1,3-beta-glucanosyltransferase	2.1705
CNAG_00306	hypothetical protein	2.16998
CNAG_06150	hsp90-like protein	2.16931
CNAG_12029	hypothetical RNA	2.16695
CNAG_02100	fatty acid synthase subunit alpha, fungi type	2.1644
CNAG_07729	hypothetical protein	2.16311
CNAG_05194	lipoyl synthase, mitochondrial	2.15998
CNAG_12914	hypothetical RNA	2.15353
CNAG_07476	hypothetical protein	2.14806
CNAG_07517	hypothetical protein	2.14533
CNAG_01214	alpha-1,6-mannosyltransferase	2.13993
CNAG_12598	hypothetical RNA	2.13865
CNAG_06194	hypothetical protein	2.13329
CNAG_01474	hypothetical protein	2.13082
CNAG_01014	hypothetical protein	2.12714
CNAG_05285	hypothetical protein	2.12673
CNAG_03674	oxoglutarate dehydrogenase (succinyl-transferring), E1 component	2.12163
CNAG_03600	ATP-binding cassette, subfamily B (MDR/TAP), member 1	2.11977
CNAG_02874	hypothetical protein	2.11413
CNAG_04200	C2 domain-containing protein	2.11101
CNAG_07767	hypothetical protein	2.10934
CNAG_06009	cyclohydrolase	2.10905
CNAG_04741	endosome protein	2.10711
CNAG_01744	phosphatase	2.10525
CNAG_04139	hypothetical protein	2.10451
CNAG_03918	hypothetical protein	2.10428
CNAG_07693	high-affinity methionine permease	2.10216
CNAG_01627	amino oxidase	2.1017
CNAG_01960	efflux protein EncT	2.09449
CNAG_02550	hypothetical protein	2.09028
CNAG_01013	chromatin binding protein	2.08861
CNAG_05180	hypothetical protein	2.08858
CNAG_00873	hypothetical protein	2.08756
CNAG_07329	hypothetical protein	2.08741
CNAG_01413	nucleolysin TIA-1/TIAR	2.0863
CNAG_00126	2-deoxy-D-gluconate 3-dehydrogenase	2.08401
CNAG_05306	hypothetical protein	2.08044
CNAG_04993	hypothetical protein	2.07736
CNAG_00936	lipid particle protein	2.07671
CNAG_05022	hypothetical protein	2.07128
CNAG_12201	hypothetical RNA	2.06824
CNAG_01889	glutathione S-transferase	2.05949
CNAG_02167	vacuolar protein sorting-associated protein 27	2.05922
CNAG_07002	hypothetical protein	2.05834
CNAG_07651	DEAD-box ATP-dependent RNA helicase 26	2.0574
CNAG_03176	endoplasmic oxidoreductin 1	2.05697
CNAG_06159	hypothetical protein	2.05605
CNAG_04932	hypothetical protein	2.055
CNAG_03599	mandelate racemase/muconate lactonizing enzyme	2.05366
CNAG_06167	metal homeostatis protein bsd2	2.05079
CNAG_05746	Swi5-dependent recombination DNA repair protein 1	2.05009
CNAG_03531	3-beta hydroxysteroid dehydrogenase/isomerase	2.04915
CNAG_01781	hypothetical protein	2.04812
CNAG_02470	phosphoric monoester hydrolase	2.0468
CNAG_05346	sarcosine oxidase	2.04503
CNAG_13118	hypothetical RNA	2.04433
CNAG_00867	MFS transporter, SP family, solute carrier family 2 (myo-inositol transporter), member 13	2.03867
CNAG_04798	regulatory protein cys-3	2.03586
CNAG_12602	hypothetical RNA	2.03473
CNAG_01034	hypothetical protein	2.03182
CNAG_02220	hypothetical protein	2.03125
CNAG_00061	citrate synthase, mitochondrial	2.0309
CNAG_02950	Grx4 family monothiol glutaredoxin	2.02848
CNAG_05638	hypothetical protein	2.02779
CNAG_06956	hypothetical protein	2.0253
CNAG_00615	hypothetical protein	2.02453
CNAG_04888	hypothetical protein	2.02445
CNAG_04601	glycine hydroxymethyltransferase	2.02383
CNAG_04008	hypothetical protein	2.02334
CNAG_06527	MFS transporter, SP family, general alpha glucoside:H symporter	2.02305
CNAG_01027	succinate-semialdehyde dehydrogenase (NADP )	2.01828
CNAG_07716	hypothetical protein	2.01751
CNAG_07831	hypothetical protein	2.01613
CNAG_02546	transferase	2.01452
CNAG_06764	short-chain dehydrogenase	2.01396
CNAG_07505	hypothetical protein	2.01181
CNAG_01890	5-methyltetrahydropteroyltriglutamate-homocysteine S-methyltransferase	2.01145
CNAG_07995	hypothetical protein	2.00778
CNAG_05325	hypothetical protein	2.00175
CNAG_07861	hypothetical protein	2.00019

## Sheet: Repressed in IgA-IgG
locus_tag	name	Foldchange<2IgA/IgG
CNAG_04306	vesicle transporter SFT2B	0.499967
CNAG_01116	beta-ketoacyl reductase	0.499508
CNAG_03686	UDP-N-acetylglucosamine transferase subunit ALG14	0.499354
CNAG_06879	hypothetical protein	0.498901
CNAG_00232	large subunit ribosomal protein L30e	0.498657
CNAG_03015	large subunit ribosomal protein L37-A	0.4985
CNAG_06447	large subunit ribosomal protein L22	0.498458
CNAG_01777	glyoxylate reductase	0.49837
CNAG_04567	drug transporter	0.498367
CNAG_03065	ER-derived vesicles protein ERV14	0.498277
CNAG_05537	DNA repair protein Rad18	0.498071
CNAG_02678	hypothetical protein	0.497542
CNAG_01709	translation initiation factor 5	0.497277
CNAG_01148	FK506-binding protein 4	0.496955
CNAG_12367	hypothetical RNA	0.495709
CNAG_08014	hypothetical protein	0.495536
CNAG_03025	V-type H -transporting ATPase subunit D	0.495478
CNAG_00490	acetyl-CoA acyltransferase	0.49541
CNAG_00710	glutamine synthetase	0.494861
CNAG_01990	small subunit ribosomal protein S5	0.494588
CNAG_06426	U6 snRNA-associated Sm-like protein LSm6	0.493989
CNAG_03658	hypothetical protein	0.493896
CNAG_03303	small subunit ribosomal protein S27	0.493222
CNAG_01224	large subunit ribosomal protein L18-A	0.493129
CNAG_07801	aldo-keto reductase	0.492962
CNAG_04001	20S proteasome subunit alpha 1	0.492758
CNAG_06153	26S protease regulatory subunit 6A-B	0.492458
CNAG_06422	hypothetical protein	0.492442
CNAG_01145	hypothetical protein	0.492086
CNAG_02084	farnesyl diphosphate synthase	0.491792
CNAG_01043	hypothetical protein	0.491777
CNAG_12061	hypothetical RNA	0.491748
CNAG_04626	hypothetical protein	0.491539
CNAG_02330	large subunit ribosomal protein L21e	0.490737
CNAG_12301	hypothetical RNA	0.490201
CNAG_06567	hypothetical protein	0.489748
CNAG_02713	hypothetical protein	0.489609
CNAG_01853	splicing factor 3B subunit 5	0.48938
CNAG_04648	sister chromatid cohesion protein PDS5	0.489056
CNAG_03295	hypothetical protein	0.488989
CNAG_00655	large subunit acidic ribosomal protein P1	0.488601
CNAG_05367	hypothetical protein	0.488178
CNAG_06880	mitochondrial protein	0.487724
CNAG_03897	protein BCP1	0.487462
CNAG_00186	mitotic spindle organizing protein 1	0.487417
CNAG_05711	hypothetical protein	0.487254
CNAG_13192	hypothetical RNA	0.487059
CNAG_12101	hypothetical RNA	0.485596
CNAG_02663	ribonucleoside-diphosphate reductase subunit M2	0.485387
CNAG_03383	hypothetical protein	0.484777
CNAG_05045	hypothetical protein	0.484204
CNAG_05701	actin lateral binding protein	0.483922
CNAG_00728	dityrosine transporter	0.48363
CNAG_07777	hypothetical protein	0.482661
CNAG_06710	hypothetical protein	0.482049
CNAG_00819	small subunit ribosomal protein S30	0.481048
CNAG_03906	hypothetical protein	0.480884
CNAG_13023	hypothetical RNA	0.48085
CNAG_12046	hypothetical RNA	0.4804
CNAG_02675	CAMK/CAMKL/GIN4 protein kinase	0.479665
CNAG_05844	mitochondrial import inner membrane translocase subunit TIM8	0.479427
CNAG_07839	large subunit ribosomal protein L11	0.479343
CNAG_04026	chromosome transmission fidelity protein 1	0.47925
CNAG_00265	isopentenyl-diphosphate delta-isomerase	0.479154
CNAG_06712	hypothetical protein	0.479111
CNAG_12962	hypothetical RNA	0.47843
CNAG_13132	hypothetical RNA	0.477152
CNAG_01697	hypothetical protein	0.476362
CNAG_01726	FACT complex subunit SPT16	0.475975
CNAG_05541	kinase regulator	0.475695
CNAG_12459	hypothetical RNA	0.47566
CNAG_03927	hypothetical protein	0.474993
CNAG_00258	hypothetical protein	0.474908
CNAG_00135	cyclophilin	0.474762
CNAG_07552	DNA repair protein Rad8	0.474729
CNAG_02138	DNA replication ATP-dependent helicase Dna2	0.474708
CNAG_07428	hypothetical protein	0.474684
CNAG_00532	hypothetical protein	0.474603
CNAG_05675	trimethyllysine dioxygenase	0.474286
CNAG_03332	replication factor C subunit 2/4	0.473816
CNAG_05134	ornithine-oxo-acid transaminase	0.473481
CNAG_05647	hypothetical protein	0.473147
CNAG_00085	histone chaperone ASF1	0.472849
CNAG_06118	hypothetical protein	0.472515
CNAG_01277	hypothetical protein	0.472347
CNAG_04021	large subunit ribosomal protein L24	0.471634
CNAG_01101	hypothetical protein	0.470842
CNAG_06558	NADPH-ferrihemoprotein reductase	0.47066
CNAG_12066	hypothetical RNA	0.47062
CNAG_02345	polycomb protein EED	0.470591
CNAG_05202	SET domain-containing protein 6	0.47059
CNAG_01455	large subunit ribosomal protein L39	0.470249
CNAG_00247	alpha-aminoadipic semialdehyde synthase	0.469065
CNAG_02292	copper chaperone	0.468335
CNAG_02573	hypothetical protein	0.468332
CNAG_05169	L-lactate dehydrogenase (cytochrome)	0.468059
CNAG_03714	microtubule motor protein	0.467913
CNAG_03510	large subunit ribosomal protein L36e	0.467619
CNAG_06294	hypothetical protein	0.467085
CNAG_05596	nuclear transport factor 2	0.466233
CNAG_01899	prefoldin alpha subunit	0.465029
CNAG_04011	large subunit ribosomal protein L37a	0.464889
CNAG_02884	DNA replication complex GINS protein PSF2	0.464569
CNAG_03369	Wee protein kinase	0.464435
CNAG_01171	hypothetical protein	0.464416
CNAG_12452	hypothetical RNA	0.464218
CNAG_03654	ATP-dependent DNA helicase	0.464209
CNAG_00164	hypothetical protein	0.463858
CNAG_03875	galactose-1-phosphate uridylyltransferase	0.463703
CNAG_05719	hypothetical protein	0.463617
CNAG_04742	DNA primase large subunit	0.463497
CNAG_00133	hypothetical protein	0.463272
CNAG_05556	hypothetical protein	0.462884
CNAG_01963	CMP/dCMP deaminase zinc-binding protein	0.462293
CNAG_12424	hypothetical RNA	0.462199
CNAG_06633	small subunit ribosomal protein S15	0.461209
CNAG_03452	AFG1 family mitochondrial ATPase	0.461166
CNAG_07684	hypothetical protein	0.458657
CNAG_07818	hypothetical protein	0.458587
CNAG_12292	hypothetical RNA	0.456048
CNAG_04392	sterol-binding protein	0.45485
CNAG_04155	small nuclear ribonucleoprotein E	0.454712
CNAG_06847	small subunit ribosomal protein S28	0.453891
CNAG_06968	hypothetical protein	0.452645
CNAG_04154	hypothetical protein	0.452149
CNAG_05107	prefoldin subunit 4	0.451985
CNAG_02192	hypothetical protein	0.451812
CNAG_01143	hypothetical protein	0.451671
CNAG_06617	hypothetical protein	0.45101
CNAG_07008	hypothetical protein	0.450244
CNAG_04091	hypothetical protein	0.449846
CNAG_00250	hypothetical protein	0.449244
CNAG_06079	proliferating cell nuclear antigen (pcna)	0.448118
CNAG_05220	phosphatidylinositol 3-kinase	0.44807
CNAG_01648	histone H4	0.447767
CNAG_06453	benzodiazapine receptor	0.447193
CNAG_02793	kynurenine 3-monooxygenase	0.44698
CNAG_04496	rab GTPase activator	0.446578
CNAG_01279	ubiquitin-conjugating enzyme E2 S	0.446185
CNAG_00385	20S proteasome subunit beta 3	0.443782
CNAG_04148	NEK protein kinase	0.443257
CNAG_00179	guanine nucleotide-binding protein subunit alpha	0.443247
CNAG_03268	hypothetical protein	0.442641
CNAG_00276	hypothetical protein	0.442551
CNAG_12620	hypothetical RNA	0.442297
CNAG_05914	MFS transporter, SP family, general alpha glucoside:H symporter	0.441625
CNAG_12429	hypothetical RNA	0.441091
CNAG_07574	hypothetical protein	0.43994
CNAG_00145	actin-2	0.439162
CNAG_12721	hypothetical RNA	0.438924
CNAG_03695	hypothetical protein	0.438767
CNAG_02382	ribosome biogenesis protein BRX1	0.438511
CNAG_04952	ADP-ribosylation factor 6	0.437739
CNAG_05185	hypothetical protein	0.437712
CNAG_04468	tartrate dehydrogenase	0.437031
CNAG_04791	hypothetical protein	0.436924
CNAG_12667	hypothetical RNA	0.436731
CNAG_07927	hypothetical protein	0.435527
CNAG_12097	hypothetical RNA	0.435107
CNAG_02082	DASH complex subunit DAD1	0.434793
CNAG_04317	hypothetical protein	0.433057
CNAG_12811	hypothetical RNA	0.432968
CNAG_05497	dihydroxy-acid dehydratase	0.432733
CNAG_05186	hypothetical protein	0.432578
CNAG_02235	hypothetical protein	0.431937
CNAG_05755	protein MAK16	0.431358
CNAG_05678	membrane protein	0.431024
CNAG_03763	IQ domain-containing GTPase activating protein	0.429094
CNAG_12481	hypothetical RNA	0.428731
CNAG_06930	hypothetical protein	0.428629
CNAG_02095	cyclin	0.428169
CNAG_12064	hypothetical RNA	0.427374
CNAG_00123	hypothetical protein	0.426766
CNAG_06399	SH3 domain-containing protein	0.426537
CNAG_02664	D-lactate dehydrogenase	0.425825
CNAG_02406	cell division control protein 45	0.425103
CNAG_03265	hypothetical protein	0.424538
CNAG_05513	septum-promoting GTP-binding protein 1	0.423939
CNAG_13196	hypothetical RNA	0.423838
CNAG_04337	cation diffusion facilitator	0.423827
CNAG_05590	hypothetical protein	0.423511
CNAG_12065	hypothetical RNA	0.422376
CNAG_06428	ubiquitin thioesterase OTU1	0.422347
CNAG_07463	separase	0.420888
CNAG_12702	hypothetical RNA	0.420839
CNAG_06087	kinetochore protein Spc7/SPC105	0.420623
CNAG_07661	hypothetical protein	0.420355
CNAG_07560	hypothetical protein	0.419797
CNAG_00262	hypothetical protein	0.418676
CNAG_04953	hypothetical protein	0.416984
CNAG_02825	argininosuccinate lyase	0.416789
CNAG_07752	UDP-galactopyranose mutase	0.415291
CNAG_12102	hypothetical RNA	0.41486
CNAG_03655	hypothetical protein	0.414584
CNAG_06355	hypothetical protein	0.41453
CNAG_02101	hypothetical protein	0.414181
CNAG_02331	small subunit ribosomal protein S9	0.413356
CNAG_04980	U6 snRNA-associated Sm-like protein LSm1	0.412285
CNAG_03526	chromosome transmission fidelity protein 8	0.411746
CNAG_02309	FK506-binding protein 2	0.40964
CNAG_13174	hypothetical RNA	0.407848
CNAG_05924	hypothetical protein	0.407082
CNAG_12417	hypothetical RNA	0.407011
CNAG_04247	hypothetical protein	0.403768
CNAG_04388	Fe-Mn family superoxide dismutase	0.402726
CNAG_13093	hypothetical RNA	0.402691
CNAG_04412	hypothetical protein	0.402516
CNAG_13109	hypothetical RNA	0.402011
CNAG_02115	nonhistone protein 6	0.401632
CNAG_00122	alpha-amylase	0.401291
CNAG_03957	4-nitrophenyl phosphatase	0.400743
CNAG_03310	nicotinamide N-methyltransferase	0.400475
CNAG_04227	hypothetical protein	0.400158
CNAG_02952	hypothetical protein	0.399992
CNAG_02854	peroxiredoxin Q/BCP	0.399701
CNAG_12072	hypothetical RNA	0.39896
CNAG_07762	hypothetical protein	0.398831
CNAG_03719	hypothetical protein	0.398791
CNAG_02491	nuclear protein	0.397437
CNAG_03819	sterol 24-C-methyltransferase	0.39734
CNAG_03812	histidinol-phosphate transaminase	0.397097
CNAG_00654	sulfiredoxin	0.397061
CNAG_04927	hypothetical protein	0.395527
CNAG_12034	hypothetical RNA	0.395405
CNAG_00821	large subunit ribosomal protein L34e	0.395349
CNAG_12338	hypothetical RNA	0.39514
CNAG_03477	hypothetical protein	0.394511
CNAG_04297	ribonuclease HII	0.393496
CNAG_05758	SFT2 domain-containing protein	0.393493
CNAG_01536	myosin heavy chain	0.392987
CNAG_03898	phosphoadenosine phosphosulfate reductase	0.391929
CNAG_06845	STE/STE11/CDC15 protein kinase	0.391393
CNAG_01334	hypothetical protein	0.391132
CNAG_12184	hypothetical RNA	0.390541
CNAG_00672	small subunit ribosomal protein S11	0.390283
CNAG_03937	hypothetical protein	0.389905
CNAG_01276	hypothetical protein	0.389211
CNAG_05123	hypothetical protein	0.38845
CNAG_01047	hypothetical protein	0.388341
CNAG_00781	U6 snRNA-associated Sm-like protein LSm3	0.387306
CNAG_01389	hypothetical protein	0.385369
CNAG_12426	hypothetical RNA	0.384772
CNAG_03090	hypothetical protein	0.384253
CNAG_05170	hypothetical protein	0.383427
CNAG_00268	acetolactate synthase, mitochondrial	0.382688
CNAG_00259	bud site selection protein	0.382514
CNAG_05800	large subunit ribosomal protein L33-b	0.382501
CNAG_13013	hypothetical RNA	0.381414
CNAG_02263	hypothetical protein	0.380686
CNAG_03500	osmosensor	0.379628
CNAG_02765	3-hydroxyisobutyrate dehydrogenase	0.378693
CNAG_12402	hypothetical RNA	0.378078
CNAG_05653	malate synthase A	0.377815
CNAG_02051	kinesin family member 20/23	0.376553
CNAG_01903	hypothetical protein	0.376203
CNAG_01267	hypothetical protein	0.372316
CNAG_12529	hypothetical RNA	0.371795
CNAG_01753	hypothetical protein	0.371643
CNAG_04245	chitinase	0.369919
CNAG_12033	hypothetical RNA	0.369906
CNAG_04238	peroxisomal 2,4-dienoyl-CoA reductase	0.368923
CNAG_04104	mucin-desulfating sulfatase	0.368853
CNAG_01325	DASH complex subunit SPC19	0.366871
CNAG_12654	hypothetical RNA	0.366761
CNAG_04726	large subunit ribosomal protein L18Ae	0.366236
CNAG_06383	cytoplasmic protein	0.366111
CNAG_04322	hypothetical protein	0.364163
CNAG_04475	hypothetical protein	0.364034
CNAG_05221	histone H2A.Z	0.363141
CNAG_04981	catalase	0.362215
CNAG_07531	pyridoxal 5-phosphate synthase, glutaminase subunit Pdx2	0.362162
CNAG_07531	pyridoxal 5-phosphate synthase, glutaminase subunit Pdx2	0.362162
CNAG_00973	hypothetical protein	0.359995
CNAG_01333	Haspin protein kinase	0.359446
CNAG_02796	3-deoxy-7-phosphoheptulonate synthase	0.359214
CNAG_00771	large subunit ribosomal protein L29	0.358251
CNAG_02418	asparagine-tRNA ligase	0.357756
CNAG_02847	thymidylate kinase	0.357716
CNAG_04105	hypothetical protein	0.357676
CNAG_04310	hypothetical protein	0.355421
CNAG_07625	plasma membrane protein	0.353937
CNAG_12866	hypothetical RNA	0.353918
CNAG_06209	hypothetical protein	0.351474
CNAG_06811	large subunit ribosomal protein L22e	0.351002
CNAG_07817	centromeric protein E	0.35095
CNAG_12277	hypothetical RNA	0.350329
CNAG_04692	thymidylate synthase	0.348914
CNAG_00030	D-3-phosphoglycerate dehydrogenase	0.348574
CNAG_00373	glucan 1,3-beta-glucosidase	0.348264
CNAG_01566	gamma-tubulin complex component 3	0.34805
CNAG_02300	hypothetical protein	0.347969
CNAG_00110	hypothetical protein	0.346105
CNAG_07985	hypothetical protein	0.345628
CNAG_03755	hypothetical protein	0.344232
CNAG_01257	aldo-keto reductase	0.339778
CNAG_12769	hypothetical RNA	0.338962
CNAG_05522	hypothetical protein	0.338201
CNAG_04794	spermine transporter	0.333945
CNAG_05496	2-isopropylmalate synthase	0.333312
CNAG_12337	hypothetical RNA	0.332654
CNAG_12295	hypothetical RNA	0.328285
CNAG_07627	hypothetical protein	0.327782
CNAG_04736	hypothetical protein	0.327011
CNAG_07547	hypothetical protein	0.326007
CNAG_05310	nipsnap family protein	0.32551
CNAG_04474	monocarboxylic acid transporter	0.325369
CNAG_05987	hypothetical protein	0.324815
CNAG_00798	hypothetical protein	0.322626
CNAG_05425	asparagine synthase (glutamine-hydrolyzing)	0.322453
CNAG_03977	hypothetical protein	0.321748
CNAG_03949	4-nitrophenyl phosphatase	0.321577
CNAG_03058	hypothetical protein	0.321265
lipase/esterase family protein	NA	0.321223
CNAG_05499	SHO1 osmosensor	0.320617
CNAG_06385	GAF domain-containing protein	0.320289
CNAG_12626	hypothetical RNA	0.31954
CNAG_12724	hypothetical RNA	0.31498
CNAG_01915	ribonucleoside-diphosphate reductase subunit M2	0.314952
CNAG_12369	hypothetical RNA	0.314881
CNAG_05668	hypothetical protein	0.314192
CNAG_05941	hypothetical protein	0.312794
CNAG_00128	hypothetical protein	0.31278
CNAG_12181	hypothetical RNA	0.312705
CNAG_03539	hypothetical protein	0.312106
CNAG_05752	kinesin family member C1	0.31083
CNAG_07691	hypothetical protein	0.310713
CNAG_02724	hypothetical protein	0.309926
CNAG_04621	glycogen(starch) synthase	0.309814
CNAG_02721	leucine repeat containing protein	0.306896
CNAG_03386	solute carrier family 25 (mitochondrial carnitine/acylcarnitine transporter), member 20/29	0.304733
CNAG_02553	short-chain dehydrogenase	0.301391
CNAG_05820	tryptophan aminotransferase	0.300695
CNAG_12128	hypothetical RNA	0.300406
CNAG_06687	hypothetical protein	0.29949
CNAG_12153	hypothetical RNA	0.298398
CNAG_06931	beta-glucosidase	0.298022
CNAG_12714	hypothetical RNA	0.297622
CNAG_07909	meiotic recombinase Dmc1	0.296452
CNAG_03184	BUB protein kinase	0.296211
CNAG_05168	hypothetical protein	0.295808
CNAG_06669	hypothetical protein	0.295401
CNAG_12010	hypothetical RNA	0.295007
CNAG_06324	zinc finger protein	0.294341
CNAG_12791	hypothetical RNA	0.294336
CNAG_04108	pyruvate dehydrogenase kinase	0.29384
CNAG_05312	hypothetical protein	0.293677
CNAG_12167	hypothetical RNA	0.292898
CNAG_06747	histone H2A	0.292334
CNAG_13016	hypothetical RNA	0.286407
CNAG_02193	kinetochore protein Spc25, fungi type	0.285653
CNAG_12297	hypothetical RNA	0.28456
CNAG_12683	hypothetical RNA	0.283649
CNAG_03770	hypothetical protein	0.281085
CNAG_03148	nuclear condensin complex protein	0.280341
CNAG_04347	aspartate kinase	0.280338
CNAG_12339	hypothetical RNA	0.280178
CNAG_02143	hypothetical protein	0.279433
CNAG_01683	monosaccharide transporter	0.277642
CNAG_00172	kinesin	0.276486
CNAG_04308	3-hydroxyacyl-CoA dehydrogenase	0.275985
CNAG_00677	E3 ubiquitin-protein ligase UHRF1	0.275487
CNAG_12030	hypothetical RNA	0.272095
CNAG_00423	kinetochore protein Spc24, fungi type	0.270281
CNAG_12657	hypothetical RNA	0.269639
CNAG_03759	conidiation-specific protein 6	0.265363
CNAG_03199	FAD dependent oxidoreductase	0.265
CNAG_05509	imidazoleglycerol-phosphate dehydratase	0.264595
CNAG_07842	hypothetical protein	0.263694
CNAG_00707	protein SYM1	0.263473
CNAG_03436	alanine transaminase	0.263088
CNAG_00393	1,4-alpha-glucan-branching enzyme	0.25987
CNAG_06373	mitotic spindle assembly checkpoint protein MAD2B	0.258904
CNAG_06141	dUTP pyrophosphatase	0.257532
CNAG_05329	myo-inositol 2-dehydrogenase	0.25644
CNAG_03044	hypothetical protein	0.255042
CNAG_05655	EF-hand calcium-binding protein	0.254573
CNAG_12555	hypothetical RNA	0.250887
CNAG_03125	hypothetical protein	0.249011
CNAG_05115	sarcosine oxidase	0.245172
CNAG_12774	hypothetical RNA	0.245138
CNAG_02759	hypothetical protein	0.244653
CNAG_12673	hypothetical RNA	0.243775
CNAG_07683	hypothetical protein	0.242579
CNAG_03453	kinesin family member 11	0.242283
CNAG_06902	hypothetical protein	0.239174
CNAG_00681	condensin complex subunit 3	0.238721
CNAG_12209	hypothetical RNA	0.236594
CNAG_03037	hypothetical protein	0.234088
CNAG_01907	PLK/PLK1 protein kinase	0.233936
CNAG_07635	kinetochore protein NDC80	0.233522
CNAG_02544	DNA repair protein Swi5/Sae3	0.233366
CNAG_00462	electron-transferring-flavoprotein dehydrogenase	0.233045
CNAG_12679	hypothetical RNA	0.23303
CNAG_05853	hypothetical protein	0.232198
CNAG_00680	kinetochore protein Nuf2	0.227962
CNAG_06745	histone H3	0.224296
CNAG_04357	hypothetical protein	0.214374
CNAG_02508	hypothetical protein	0.213795
CNAG_13067	hypothetical RNA	0.209289
CNAG_02889	hypothetical protein	0.207761
CNAG_03715	hypothetical protein	0.203143
CNAG_12752	hypothetical RNA	0.201944
CNAG_00575	catalase	0.201338
CNAG_01827	hypothetical protein	0.194566
CNAG_04186	hypothetical protein	0.184065
CNAG_00735	aldehyde dehydrogenase family 7 member A1	0.182035
CNAG_12560	hypothetical RNA	0.179842
CNAG_01959	condensin complex subunit 1	0.179444
CNAG_04704	MFS transporter, SHS family, lactate transporter	0.177729
CNAG_00587	hypothetical protein	0.174213
CNAG_07516	hypothetical protein	0.161935
CNAG_06487	chitin synthase	0.161489
CNAG_05863	hypothetical protein	0.155884
CNAG_01354	hypothetical protein	0.154131
CNAG_02850	glucan endo-1,3-alpha-glucosidase agn1	0.143861
CNAG_00539	membrane transporter	0.139629
CNAG_07736	glucan endo-1,3-alpha-glucosidase agn1	0.138826
CNAG_02893	hypothetical protein	0.138715
CNAG_04951	3-deoxy-7-phosphoheptulonate synthase	0.135968
CNAG_12988	hypothetical RNA	0.11788
CNAG_12918	hypothetical RNA	0.114094
CNAG_02869	hypothetical protein	0.113776
CNAG_10501	5.8S ribosomal RNA	0.101596
CNAG_00597	amino acid transporter	0.0989384
CNAG_07797	transcriptional regulator	0.0894068
CNAG_07827	hypothetical protein	0.0800916
CNAG_02540	hypothetical protein	0.0606929

## Sheet: overexpressed in IgA-IgM
locus_tag	name	Foldchange>2 IgA/IgM
CNAG_06296	hypothetical protein	7.34833
CNAG_13020	hypothetical RNA	6.11229
CNAG_12590	hypothetical RNA	5.46789
CNAG_12911	hypothetical RNA	5.22102
CNAG_12534	hypothetical RNA	4.79793
CNAG_06396	hypothetical protein	4.16965
CNAG_01534	hypothetical protein	4.01377
CNAG_04691	hypothetical protein	3.80079
CNAG_01742	aquaporin-associated protein	3.78772
CNAG_12455	hypothetical RNA	3.7842
CNAG_07707	glycoside hydrolase family 3 domain-containing protein	3.69159
CNAG_12982	hypothetical RNA	3.65483
CNAG_06869	HPP family protein	3.54894
CNAG_12532	hypothetical RNA	3.30305
CNAG_01939	hypothetical protein	3.26568
CNAG_12743	hypothetical RNA	3.09651
CNAG_00605	cytoplasmic protein	2.96375
CNAG_13187	hypothetical RNA	2.95506
CNAG_12642	hypothetical RNA	2.91232
CNAG_04459	hypothetical protein	2.90484
CNAG_02863	formate dehydrogenase	2.89803
CNAG_12186	hypothetical RNA	2.87155
CNAG_12210	hypothetical RNA	2.86376
CNAG_01031	hypothetical protein	2.84993
CNAG_04659	pyruvate decarboxylase	2.84243
CNAG_07720	presequence translocated-associated motor subunit PAM17, mitochondrial	2.78291
CNAG_02118	hypothetical protein	2.77822
CNAG_12252	hypothetical RNA	2.76121
CNAG_12308	hypothetical RNA	2.75913
CNAG_02133	6-phosphogluconolactonase	2.75188
CNAG_05251	hypothetical protein	2.7473
CNAG_05424	hypothetical protein	2.73657
CNAG_06172	transketolase	2.71142
CNAG_04903	hypothetical protein	2.70929
CNAG_00915	hypothetical protein	2.67203
CNAG_03204	hypothetical protein	2.66569
CNAG_01117	elongation factor 3	2.65133
CNAG_03225	malate dehydrogenase, NAD-dependent	2.63292
CNAG_06524	hypothetical protein	2.63005
CNAG_01494	hypothetical protein	2.59457
CNAG_07390	hypothetical protein	2.56505
CNAG_12960	hypothetical RNA	2.54149
CNAG_06873	5-oxoprolinase	2.53835
CNAG_00826	dihydroxyacetone kinase	2.53465
CNAG_07858	hypothetical protein	2.51614
CNAG_13074	hypothetical RNA	2.51135
CNAG_04677	xylitol dehydrogenase	2.50107
CNAG_12514	hypothetical RNA	2.49016
CNAG_06020	hypothetical protein	2.48819
CNAG_01991	cytochrome c oxidase subunit 4	2.48772
CNAG_03234	cell wall surface anchor protein	2.45779
CNAG_04610	hypothetical protein	2.4365
CNAG_03408	hypothetical protein	2.41467
CNAG_06966	alkaline phosphatase D	2.4102
CNAG_01027	succinate-semialdehyde dehydrogenase (NADP )	2.40853
CNAG_05918	ATP synthase subunit beta, mitochondrial	2.37619
CNAG_12235	hypothetical RNA	2.36045
CNAG_06407	cytochrome c oxidase subunit 7c	2.34191
CNAG_04776	homoserine dehydrogenase	2.32554
CNAG_01417	hypothetical protein	2.32289
CNAG_04589	hypothetical protein	2.31215
CNAG_01843	elongation factor Ts, mitochondrial	2.30477
CNAG_06063	cytochrome c oxidase assembly protein subunit 15	2.29312
CNAG_01150	omega-6 fatty acid desaturase (delta-12 desaturase)	2.29175
CNAG_12580	hypothetical RNA	2.28339
CNAG_05132	cytochrome c oxidase subunit 5b	2.2762
CNAG_03995	hypothetical protein	2.26302
CNAG_05031	3-oxoacid CoA-transferase	2.24625
CNAG_07771	peptidase	2.23504
CNAG_12055	hypothetical RNA	2.2349
CNAG_12209	hypothetical RNA	2.23466
CNAG_07163	preprotein translocase subunit YidC	2.22354
CNAG_00984	glucose and ribitol dehydrogenase	2.22214
type I phosphodiesterase/nucleotide pyrophosphatase family protein	NA	2.21447
CNAG_02200	hypothetical protein	2.20418
CNAG_12220	hypothetical RNA	2.20134
CNAG_02201	hypothetical protein	2.19569
CNAG_00978	NADH dehydrogenase (ubiquinone) 1 alpha subcomplex 9	2.18841
CNAG_06427	hypothetical protein	2.1861
CNAG_07544	sterol esterase	2.17999
CNAG_02204	endonuclease G, mitochondrial	2.17723
CNAG_12340	hypothetical RNA	2.17062
CNAG_00329	NADH dehydrogenase (ubiquinone) 1 beta subcomplex 8	2.17031
CNAG_00070	hypothetical protein	2.16563
CNAG_00183	alternative cyclin Pcl12	2.16504
CNAG_02974	voltage-dependent anion channel protein 2	2.15807
CNAG_00398	hypothetical protein	2.15686
CNAG_03783	hypothetical protein	2.15545
CNAG_06085	phospholipase B	2.1517
CNAG_06059	cytoplasmic protein	2.14517
CNAG_04509	hypothetical protein	2.14005
CNAG_07687	hypothetical protein	2.1366
CNAG_00061	citrate synthase, mitochondrial	2.12931
CNAG_01576	hypothetical protein	2.12583
CNAG_06180	NADH dehydrogenase (ubiquinone) Fe-S protein 4	2.12574
CNAG_01137	aconitate hydratase, mitochondrial	2.12335
CNAG_04443	hypothetical protein	2.1194
CNAG_01650	large subunit ribosomal protein L7	2.11731
CNAG_02475	flavin-containing monooxygenase	2.11713
CNAG_06437	hypothetical protein	2.11638
CNAG_02577	oxidoreductase	2.1162
CNAG_07729	hypothetical protein	2.11602
CNAG_12974	hypothetical RNA	2.11426
CNAG_04441	polyadenylate-binding protein, cytoplasmic and nuclear	2.11047
CNAG_02211	hypothetical protein	2.10699
CNAG_01896	alcohol dehydrogenase (NADP )	2.10413
CNAG_05875	cytochrome c heme-lyase	2.09057
CNAG_06767	F-type H -transporting ATPase subunit delta	2.08992
CNAG_02266	NADH-quinone oxidoreductase subunit B 2	2.08919
CNAG_03996	guanosine-diphosphatase	2.07709
CNAG_03168	sulfite reductase (NADPH) flavoprotein alpha-component	2.07563
CNAG_01892	hypothetical protein	2.07256
eukaryotic translation initiation factor 3 subunit L	NA	2.06581
CNAG_01054	RNA polymerase II subunit A domain phosphatase SSU72	2.06561
CNAG_03342	tRNA (guanine-N(7)-)-methyltransferase subunit TRM82	2.06423
CNAG_06446	mitochondrial splicing suppressor	2.06177
CNAG_02655	hypothetical protein	2.06103
CNAG_05179	ubiquinol-cytochrome c reductase core subunit 2	2.06094
CNAG_12914	hypothetical RNA	2.05694
CNAG_02497	thaumatin family protein	2.05343
CNAG_02460	coproporphyrinogen III oxidase	2.05223
CNAG_04189	succinate dehydrogenase [ubiquinone] flavoprotein subunit, mitochondrial	2.05202
CNAG_06919	rRNA 2-O-methyltransferase fibrillarin	2.04427
CNAG_06919	rRNA 2-O-methyltransferase fibrillarin	2.04427
CNAG_02852	4-aminobutyrate transaminase	2.03805
CNAG_01120	pyruvate dehydrogenase complex dihydrolipoamide acetyltransferase	2.03474
CNAG_05909	cytochrome c1, heme protein, mitochondrial	2.03466
CNAG_03187	protoporphyrinogen oxidase	2.0337
CNAG_05915	hypothetical protein	2.03359
CNAG_03647	hypothetical protein	2.03257
CNAG_05390	hypothetical protein	2.03234
CNAG_05042	carnitine acetyltransferase	2.02988
CNAG_06170	S-formylglutathione hydrolase	2.02794
CNAG_06770	fructose-bisphosphate aldolase 1	2.02747
CNAG_05066	hypothetical protein	2.02596
CNAG_02008	nuclear protein	2.02343
CNAG_12718	hypothetical RNA	2.01614
CNAG_13024	hypothetical RNA	2.01083
CNAG_02037	large subunit ribosomal protein L22	2.0088
CNAG_02567	hypothetical protein	2.00718
CNAG_02844	CDP-diacylglycerol-glycerol-3-phosphate 3-phosphatidyltransferase	2.00341
CNAG_06124	hypothetical protein	2.00061
CNAG_00843	salicylate hydroxylase	2.00037
CNAG_13120	hypothetical RNA	2.00035
CNAG_00935	DNA-binding protein	2.00031

## Sheet: Repressed in IgA-IgM
locus_tag	name	Foldchange<2IgA/IgM
CNAG_00030	D-3-phosphoglycerate dehydrogenase	0.269935
CNAG_00053	hypothetical protein	0.477935
CNAG_00063	histone H3	0.406397
